# Supplementary material for: Venom Proteomics of Trimeresurus gracilis, a Taiwan-Endemic Pitviper, and Comparison of Its Venom Proteome and VEGF and CRISP Sequences with Those of the Most Related Species
Source: Toxins (Basel). 2023 Jun 22;15(7):408. doi: 10.3390/toxins15070408 (PMC10467061; doi:10.3390/toxins15070408)
Supplement: Supplementary file 1 [file toxins-15-00408-s001.zip › Supplementary_Table_S1_20230616.xlsx]

## Sheet: Table S1
Table S1. Detailed data for the toxin proteoforms identified by RP-HPLC profiling of Trimeresurus gracilis (Tgc) venom using nano-ESI-LCMS/MS.
HPLC Fraction	Spectra	Unique Peptide	Protein Score	% AA Coverage	Protein MW (Da)	Database Accession (NCBI)	Species	Protein Family	Protein Name	Sequence	Score	MH+ Error (ppm)	m/z Measured (Da)	Z	RT (min)	Spectral Intensity	Mean Spectral Intensity	Total Mean Spectral Intensity	Mean Spectral Intensity / Total Mean Spectral Intensity (%)	% AUC of Each Fraction from HPLC	Relative Abundance (%) of Identified Toxins in Total Venom	Relative Abundance (%) of Identified Toxins in Each Fraction
Fraction 1																				0.654821	0	0
1	Not detected
Fraction 2																				1.98864	0	0
2	Not detected
Fraction 3																				3.58649	0	0
3	Not detected
Fraction 4																				3.03723	0	0
4	Not detected
Fraction 5																				1.78603	0	0
5	Not detected
Fraction 6																		39144615		1.98611	1.97354	99.3669
6	1	1	69.7	2	58087	gi|538260091	Ovophis okinavensis	LAAO	L-amino oxidase	K.VTVTYQTPAK.D	69.7	-0.4	1107.6	1	21.36	37722000	37722000		96.3657		1.91393
																37722000
6	1	1	73.88	14	13787	OQ614864	Trimeresurus gracilis	VEGF	Tgc-VGFb	R.C(+57.02)GGC(+57.02)C(+57.02)GDESLTC(+57.02)TAVGK.R	73.88	-1.3	916.356	2	23.31	1174800	1174800		3.00118		0.0596068
																1174800
Fraction 7																				2.54059	0	0
7	Not detected
Fraction 8																		426000		1.86406	0.113559	6.09202
8	1	1	34.41	1	68328	gi|335892636	Trimeresurus gracilis	SVMP III	Metalloprotease PIII [Tgc-PIII]*	K.INVQSAPR.V	34.41	0	442.751	2	19.32	25952	25952		6.09202		0.113559
																25952
Fraction 9																		96622109		1.23375	0.000951138	0.0770931
9	1	1	29.79	1	68328	gi|335892636	Trimeresurus gracilis	SVMP III	Metalloprotease PIII [Tgc-PIII]	K.INVQSAPR.V	29.79	-0.3	442.751	2	19.41	74489	74489		0.0770931		0.000951138
																74489
Fraction 10																		8392670		0.453567	0.322123	71.0198
10	2	2	93.94	6	53693	OK482650	Trimeresurus gracilis	SVMP II	Tgc-PIIc	K.LRPEAQC(+57.02)VEGLC(+57.02)C(+57.02)EQC(+57.02)R.F	93.94	-0.9	722.316	3	24.76	562320	387150		4.61295		0.0209229
										R.AYVDGMC(+57.02)DPK.R	23.81	-0.1	578.244	2	23.36	211980
																774300
10	1	1	75.04	14	13787	OQ614864	Trimeresurus gracilis	VEGF	Tgc-VGFb	R.C(+57.02)GGC(+57.02)C(+57.02)GDESLTC(+57.02)TAVGK.R	75.04	-1.1	916.356	2	23.94	5112500	5112500		60.9163		0.276296
																5112500
10	1	1	69.78	5	21420	gi|186659795	Bothrops asper	NGF	Nerve growth factor beta polypeptide, partial	R.NPNPVPTGC(+57.02)R.G	69.78	0.9	556.27	2	19.73	145450	145450		1.73306		0.0078606
																145450
10	1	1	48.85	3	35024	gi|727360693	Echis coloratus	LAAO	L-amino acid oxidase B variant 2	K.VTVLEASER.V	48.85	1.1	502.275	2	22.72	315360	315360		3.75756		0.0170431
																315360
Fraction 11																		1355665		0.922304	0.630261	68.3355
11	1	1	50.2	3	43816	gi|335892630	Trimeresurus gracilis	SVMP I	Metalloprotease PI [Tgc-MP]	K.FLTDRNPQC(+57.02)IAN	50.2	-0.4	724.851	2	26.74	926400	926400		68.3355		0.630261
																926400
Fraction 12																		4.11078e+08		2.86253	1.56863	54.7988
12	6	6	132.93	6	54946	gi|1186227927	Bothrops atrox	LAAO	Chain A Amine oxidase	ADDRNPLEEC(+57.02)FR.E	71.27	-2.7	761.339	2	27.32	8316800	2.34227e+07		5.69787		0.163103
										R.NPLEEC(+57.02)FR.E	67.92	-0.3	532.745	2	26.66	2548400
										K.STTDLPSR.F	47.82	-0.5	438.724	2	19.3	4332600
										K.FEPPLPPKK.A	47	-1.1	351.542	3	22.5	55457000
										R.IKFEPPLPPK.K	39.45	0.7	583.353	2	27.02	2155200
										K.FEPPLPPK.K	34.43	-0.4	462.763	2	26.41	67726000
																140536000
12	1	1	57.78	4	27162	gi|15407254	Bothrops jararacussu	NGF	Putative neurotrophic growth factor precursor	R.NPNPVPTGC(+57.02)R.G	57.78	-0.9	556.269	2	19.95	153040	153000		0.0372192		0.00106541
																153040
12	1	1	71.95	3	43816	gi|335892630	Trimeresurus gracilis	SVMP I	Metalloprotease PI [Tgc-MP]	K.FLTDRNPQC(+57.02)IAN	71.95	1.1	724.852	2	26.77	69833000	69800000		16.9798		0.486051
																69833000
12	1	1	98.15	4	52657	gi|335892632	Trimeresurus gracilis	DIS	Metalloprotease PIIb [gracilisin]**	K.LRPEAQC(+57.02)VEGLC(+57.02)C(+57.02)EQC(+57.02)R.F	98.15	-0.5	722.316	3	24.78	1892100	1890000		0.459767		0.013161
																1892100
12	1	1	82.92	3	40471	gi|7340946	Deinagkistrodon acutus	SVMP II	Metalloprotease precursor H4, partial	K.VNDYEVVYPR.K	82.92	-2.2	1253.61	1	27.43	129820000	130000000		31.6242		0.905253
																129820000
Fraction 13																		6.72406e+07		5.74377	4.97397	86.5976
13	5	5	147.8	10	68328	gi|335892636	Trimeresurus gracilis	SVMP III	Metalloprotease PIII [Tgc-PIII]	K.ISC(+57.02)QSTSSQSDPDIGMVDLGSK.C	76.34	1.6	1156.52	2	30.63	1224100	1984532		2.95139		0.169521
										K.KISC(+57.02)QSTSSQSDPDIGMVDLGSK.C	65.47	-2.2	814.046	3	27.73	2877100
										K.LIPGTQC(+57.02)EDGEC(+57.02)C(+57.02)EQC(+57.02)R.F	55.16	1.2	1056.42	2	24.16	924310
										R.IFPC(+57.02)APQDIK.C	47.05	-0.5	594.806	2	27.76	4575600
										R.LFC(+57.02)VQGPIEK.K	42.86	1.5	595.815	2	28.84	321550
																9922660
13	9	1	202.13	10	67822	gi|547223066	Ovophis okinavensis	SVMP III	P-III_metalloprotease	K.NPC(+57.02)NIYYSPNDEDKGMVLPGTK.C	94.59	1.4	838.054	3	29.87	6772900	3609320		5.36777		0.308312
										K.NPC(+57.02)NIYYSPNDEDK.G	83.43	1.7	864.862	2	25.36	4146200
										K.NPC(+57.02)NIYYSPNDEDKGM(+15.99)VLPGTK.C	79.57	-2.2	843.382	3	27.68	3843100
										R.QGAQC(+57.02)AEGLC(+57.02)C(+57.02)DQC(+57.02)R.F	74.71	2	906.847	2	21.68	1914300
										R.AATDEC(+57.02)DMADIC(+57.02)TGR.S	72.6	1	843.331	2	26.57	9211900
										R.LYC(+57.02)LPNSPTNK.N	68.78	2.1	653.827	2	26.13	2208800
										R.AATDEC(+57.02)DM(+15.99)ADIC(+57.02)TGR.S	68.76	1.5	851.329	2	22.76	1602800
										K.GMVLPGTK.C	54.06	2.8	401.728	2	23.9	2518800
										K.GM(+15.99)VLPGTK.C	29.61	1.3	409.725	2	19.92	265080
																32483880
13	4	1	130.4	6	67330	gi|818935191	Crotalus adamanteus	SVMP III	Metalloproteinase (type III) 1a	K.YSEDLDYGMVDHGTK.C	85.72	3.1	865.373	2	26.71	3351000	1337810		1.98959		0.114277
										K.YEDAMQYEFK.V	55.78	2	662.282	2	28.93	325530
										K.YSEDLDYGM(+15.99)VDHGTK.C	55.48	2.3	582.582	3	24.31	698860
										R.QC(+57.02)VDVTTAY	50.35	1.8	528.737	2	28.18	975850
																5351240
13	7	1	183.99	8	67952	gi|1041577317	Agkistrodon conanti	SVMP III	Metalloproteinase type III 12b	K.NPC(+57.02)NIYYSPNDEDKGMVLPGTK.C	94.59	1.4	838.054	3	29.87	6772900	2.60812e+06		3.8788		0.222789
										K.NPC(+57.02)NIYYSPNDEDK.G	83.43	1.7	864.862	2	25.36	4146200
										K.NPC(+57.02)NIYYSPNDEDKGM(+15.99)VLPGTK.C	79.57	-2.2	843.382	3	27.68	3843100
										K.GLFSEDYSETHYSPDGR.E	78.36	-0.1	653.949	3	29.35	463800
										K.GMVLPGTK.C	54.06	2.8	401.728	2	23.9	2518800
										K.IPC(+57.02)EPQNVK.C	40.21	1.4	542.776	2	23.58	246990
										K.GM(+15.99)VLPGTK.C	29.61	1.3	409.725	2	19.92	265080
																18256870
13	1	1	99.53	4	52657	gi|335892632	Trimeresurus gracilis	DIS	Metalloprotease PIIb [gracilisin]**	K.LRPEAQC(+57.02)VEGLC(+57.02)C(+57.02)EQC(+57.02)R.F	99.53	2.6	722.317	3	24.86	36684000	36684000		54.5564		3.13359
																36684000
13	3	1	128.56	9	53646	gi|50403719	Protobothrops flavoviridis	SVMP II	Snake venom metalloproteinase HR2a, HR2b; Trimerelysin II	K.GLFSEDYSETHYSPDGR.E	78.36	-0.1	653.949	3	29.35	463800	321040		0.47745		0.0274236
										K.LRPGAQC(+57.02)ADGLC(+57.02)C(+57.02)DQC(+57.02)R.F	63.2	0.4	679.621	3	21.42	173790
										K.YEDAMQYEFK.V	55.78	2	662.282	2	28.93	325530
																963120
13	2	1	127.91	6	54896	gi|2035122236	Bothrops jararaca	SVMP II	Snake venom metalloprotease precursor	K.LRPEAQC(+57.02)AEGLC(+57.02)C(+57.02)DQC(+57.02)R.F	100.02	4.2	708.303	3	22.94	3702200	2013865		2.99502		0.172027
										K.YEDAMQYEFK.V	55.78	2	662.282	2	28.93	325530
																4027730
13	5	5	118.38	17	27163	gi|538259841	Protobothrops flavoviridis	NGF	Nerve growth factor	R.ALTMEGNQASWR.F	63.56	2.5	682.325	2	27.09	432440	468752		0.697127		0.0400414
										R.IDTAC(+57.02)VC(+57.02)VISR.K	58.87	0.6	647.317	2	27.31	554660
										R.ALTM(+15.99)EGNQASWR.F	52.88	2.7	690.323	2	23.69	298390
										R.NPNPVPTGC(+57.02)R.G	47.3	1.4	556.269	2	19.95	412830
										K.QYFFETK.C	38.44	1.7	481.734	2	27.96	645440
																2343760
13	3	3	93.75	4	54946	gi|1186227927	Bothrops atrox	LAAO	Chain A Amine oxidase	ADDRNPLEEC(+57.02)FR.E	65.12	1.1	507.896	3	27.4	4332000	7.57153e+06		11.2604		0.646769
										R.NPLEEC(+57.02)FR.E	57.25	2.8	532.745	2	26.74	731600
										K.FEPPLPPK.K	15.03	1.9	462.763	2	26.48	17651000
																22714600
13	2	2	54.96	6	43816	gi|335892630	Trimeresurus gracilis	SVMP I	Metalloprotease PI [Tgc-MP]	K.FLTDRNPQC(+57.02)IAN	54.96	2.3	724.851	2	26.85	1936200	1021735		1.51952		0.0872778
										K.YSVGVVQDHTTK.V	31.25	-0.5	667.339	2	21.3	107270
																2043470
13	1	1	53.12	14	13787	OQ614864	Trimeresurus gracilis	VEGF	Tgc-VGFb	R.C(+57.02)GGC(+57.02)C(+57.02)GDESLTC(+57.02)TAVGK.R	53.12	2.3	916.358	2	29.62	489740	490000		0.728727		0.0418564
																489740
13	1	1	51.56	5	15689	gi|59727071	Trimeresurus gracilis	PLA2	Acidic phospholipase A2 [Tgc-E6]	K.AAAIC(+57.02)FR.D	51.56	1.8	404.71	2	23.49	118430	118000		0.175489		0.0100797
																118430
Fraction 14																		9.07896e+08		1.12462	1.11794	99.4052
14	19	10	347.51	76	24820	gi|190195327	Trimeresurus gracilis	CRISP	Cysteine-rich seceretory protein Og-CRPb, partial [Tgc-CRb]	K.EILDKHNALR.R	55.41	3.2	604.841	2	22.36	124040000	2.2755e+08		25.0634		0.281869
										K.IATPYTSGPPC(+57.02)GDC(+57.02)PSAC(+57.02)VNGLC(+57.02)TNPC(+57.02)K.Y	109.44	1.1	1527.65	2	30.67	2625300
										K.SNC(+57.02)PASC(+57.02)FC(+57.02)HNEIK	85.04	1.4	862.352	2	21.96	910760000
										K.YENM(+15.99)YTNC(+57.02)DSLAQHSSC(+57.02)QNNNM(+15.99)K.S	87.83	2.3	947.704	3	22.31	150960000
										K.YENM(+15.99)YTNC(+57.02)DSLAQHSSC(+57.02)QNNNMK.S	110.33	4.4	942.374	3	23.58	443940000
										K.YENMYTNC(+57.02)DSLAQHSSC(+57.02)QNNNMK.S	125.68	2.7	1405.06	2	24.51	41094000
										K.YYYVC(+57.02)HYC(+57.02)PAGNIIGK.I	121.52	2	989.453	2	28.94	10026000
										R.C(+57.02)GENLFM(+15.99)SSHPVPWTR.V	100.6	2.3	645.294	3	29.8	35008000
										R.C(+57.02)GENLFMSSHPVPWTR.V	105.03	-4.8	959.434	2	32.18	37013000
										R.C(+57.02)SFAHSPQNLR.T	90.01	1.4	658.811	2	20.27	95055000
										R.C(+57.02)SFAHSPQNLRTVGKLR.C	52.26	7.8	657.687	3	20.95	1134300
										R.ESQKEILDK.H	51.61	4.2	545.294	2	17.78	84205000
										R.ESQKEILDKHNALR.R	95.93	2.1	560.972	3	21.63	71229000
										R.NM(+15.99)LQM(+15.99)EWSLNAAQNAK.R	87.28	1.2	940.934	2	29.46	77512000
										R.NMLQM(+15.99)EWSLNAAQNAK.R	102.84	-2.6	932.933	2	32.2	113040000
										R.NMLQMEWSLNAAQNAK.R	99.09	0.7	924.939	2	35.03	3200400
										R.SYLLGC(+57.02)AAAR.C	73.16	1.9	1081.55	1	25.99	118940000
										R.VIQSWYDENK.N	92.76	3	1281.61	1	26.5	1416600000
										R.VIQSWYDENKNFK.Y	88.15	0.9	835.911	2	26.6	587060000
																4323442000
14	10	6	254.25	42	25006	gi|190195325	Trimeresurus gracilis	CRISP	Cysteine-rich seceretory protein Og-CRPa [Tgc-CRa]	R.KPEIQNEIVDLHNSLR.R	118.78	3.2	635.678	3	28.79	30262000	13987470		1.54065		0.0173265
										K.MEWYPEAAANAER.W	87.87	2.7	513.23	3	30.3	27033000
										K.C(+57.02)GENIYMSTNPR.K	85.11	1.7	721.313	2	24.6	23220000
										K.C(+57.02)PASC(+57.02)FC(+57.02)QNK.I	78.64	1.6	636.251	2	19.86	3608800
										R.SVNPTASNMLK.M	69.92	2.6	581.3	2	23.78	23784000
										R.SVNPTASNM(+15.99)LK.M	68.54	2.6	589.298	2	20.15	7713200
										K.M(+15.99)EWYPEAAANAER.W	66.67	1.6	777.337	2	28.17	6986800
										K.C(+57.02)GENIYM(+15.99)STNPR.K	65.71	1.4	729.31	2	22.21	4554200
										SVDFDSESPR.K	65.27	3.1	569.755	2	23.53	5640500
										R.SC(+57.02)QDNYIK.S	47.85	2.4	514.229	2	19.26	7072200
																139874700
14	8	4	207.39	38	13787	OQ614864	Trimeresurus gracilis	VEGF	Tgc-VGFb	R.C(+57.02)GGC(+57.02)C(+57.02)GDESLTC(+57.02)TAVGKR.S	105.85	1.6	663.274	3	21.91	32715000	167368850		18.4348		0.207322
										K.IEVMQFAEHTGC(+57.02)EC(+57.02)RPR.S	103.24	1.7	1060.48	2	26.24	194930000
										R.C(+57.02)GGC(+57.02)C(+57.02)GDESLTC(+57.02)TAVGK.R	101.34	2.5	916.358	2	23.97	650430000
										K.IEVM(+15.99)QFAEHTGC(+57.02)EC(+57.02)RPR.S	82.54	2.2	712.652	3	23.5	109210000
										QVMPFMEVFDR.S	64.5	2.3	699.831	2	39.57	23088000
										QVM(+15.99)PFMEVFDR.S	56.61	1.7	707.828	2	35.46	2764800
										QVMPFM(+15.99)EVFDR.S	50.67	1.7	707.828	2	35.46	246820000
										QVM(+15.99)PFM(+15.99)EVFDR.S	47.01	2.9	715.826	2	41.44	78993000
																1338950800
14	7	2	190.38	35	27088	gi|1002598708	Protobothrops mucrosquamatus	CRISP	Serotriflin	R.VIQSWYDENK.N	92.76	3	1281.61	1	26.5	1416600000	3.70996e+08		40.8633		0.459559
										R.VIQSWYDENKNFK.H	88.15	0.9	835.911	2	26.6	587060000
										R.SYLLGC(+57.02)AAAR.C	73.16	1.9	1081.55	1	25.99	118940000
										K.SDC(+57.02)PASC(+57.02)FC(+57.02)HNEIK	72.28	5.5	575.568	3	22.75	348280000
										K.EILDKHNALR.R	55.41	3.2	604.841	2	22.36	124040000
										K.SGPPC(+57.02)EDC(+57.02)PSAC(+57.02)VNGLC(+57.02)TNPC(+57.02)K.H	26.07	-2.4	827.327	3	32.19	412000
										K.C(+57.02)GENLFMSSHPFPWTR.V	19.94	-6.5	655.957	3	30.33	1640200
																2596972200
14	5	2	153.86	17	27163	gi|538259841	Protobothrops flavoviridis	NGF	Nerve growth factor	R.IDTAC(+57.02)VC(+57.02)VISR.K	79.11	-1	647.316	2	27.31	4386700	4263620		0.469616		0.00528141
										R.ALTMEGNQASWR.F	75.86	2.5	682.325	2	27.07	4663800
										R.NPNPVPTGC(+57.02)R.G	72.91	2.4	556.269	2	19.89	3981100
										R.ALTM(+15.99)EGNQASWR.F	69.71	2.5	690.322	2	23.61	1830400
										K.QYFFETK.C	50.06	2.1	481.734	2	27.92	6456100
																21318100
14	3	1	152.02	12	26688	gi|190195321	Daboia russelii	CRISP	Cysteine-rich seceretory protein Dr-CRPK	R.RPEIQNEIVDLHNSLR.R	108.09	-4.2	645.009	3	31.98	1211800	1.17439e+07		1.29353		0.0145473
										K.MEWYPEAAANAER.W	87.87	2.7	513.23	3	30.3	27033000
										K.M(+15.99)EWYPEAAANAER.W	66.67	1.6	777.337	2	28.17	6986800
																35231600
14	5	1	148.06	8	68328	gi|335892636	Trimeresurus gracilis	SVMP III	Metalloprotease PIII [Tgc-PIII]	R.EITTYPSVEDHC(+57.02)YYHGR.I	76.57	2	709.646	3	24.81	1023600	1643998		0.181078		0.00203645
										K.YEDTMQYEFK.V	71.06	1.7	677.287	2	28.38	1389500
										K.LQGEMYLIEPLK.F	69.08	1.2	717.388	2	34.98	1153400
										K.LQGEM(+15.99)YLIEPLK.F	53.29	1.9	725.386	2	32.5	453990
										R.IFPC(+57.02)APQDIK.C	51.71	2.4	594.808	2	27.78	4199500
																8219990
14	3	1	114.14	12	27386	gi|335892644	Walterinnesia aegyptia	NGF	Venom nerve growth factor	K.ALTMEGNQASWR.F	75.86	2.5	682.325	2	27.07	4663800	4.31677e+06		0.475469		0.00534725
										K.ALTM(+15.99)EGNQASWR.F	69.71	2.5	690.322	2	23.61	1830400
										K.QYFFETK.C	50.06	2.1	481.734	2	27.92	6456100
																12950300
14	1	1	92.88	9	15686	gi|1002567967	Protobothrops mucrosquamatus	CYS	Cystatin-1	R.VVEAQSQVVSGAK.Y	2	1.9	651.356	2	20.83	1086400	1086400		0.119661		0.00134574
																1086400
14	1	1	52.48	3	26400	gi|476539526	Suta fasciata	CRISP	CRiSP-Sut-27	K.GLC(+57.02)TNPC(+57.02)K.H	52.48	4.8	475.216	2	18.61	99539000	99539000		10.9637		0.123301
																99539000
Fraction 15																		2.93641e+09		2.7357	2.72472	99.5986
15	16	11	287.81	43	25006	gi|190195325	Trimeresurus gracilis	CRISP	Cysteine-rich seceretory protein Og-CRPa [Tgc-CRa]	SV+N72:N87DFDSESPRKPEIQNEIVDLHNSLR.R	109.79	-1.1	1008.84	3	32.07	15151000	1.90397e+08		6.484		0.177383
										R.KPEIQNEIVDLHNSLR.R	105.78	1.7	953.012	2	28.36	730270000
										K.MEWYPEAAANAER.W	90.08	3.2	513.23	3	30.22	613690000
										R.WAYGC(+57.02)IEEHSPR.D	89.54	1	752.834	2	25.42	172530000
										R.SVNPTASNMLK.M	85.62	2.2	1161.59	1	23.73	579750000
										K.C(+57.02)GENIYMSTNPR.K	80.19	5.5	721.316	2	24.54	418930000
										K.C(+57.02)PASC(+57.02)FC(+57.02)QNK.I	79.24	2.7	636.252	2	19.88	64041000
										K.SKC(+57.02)PASC(+57.02)FC(+57.02)QNK.I	74.04	3	496.213	3	18.4	5085000
										K.M(+15.99)EWYPEAAANAER.W	71.02	0.8	777.337	2	28	115700000
										K.C(+57.02)GENIYM(+15.99)STNPR.K	68.79	1.7	729.31	2	22.83	72500000
										R.SVNPTASNM(+15.99)LK.M	64.72	2.3	589.298	2	21.4	105500000
										R.RSVNPTASNMLK.M	62.19	2.9	439.903	3	21.77	14762000
										SVDFDSESPR.K	58.63	3	569.754	2	23.45	61599000
										R.SC(+57.02)QDNYIK.S	57.6	3.9	514.23	2	19.27	63376000
										K.RSC(+57.02)QDNYIK.S	43.64	3.1	395.189	3	18.4	13261000
										R.SC(+57.02)QDNYIKSK.C	22.44	3.1	414.865	3	17.37	201680
																3046346680
15	14	11	233.72	53	24820	gi|190195327	Trimeresurus gracilis	CRISP	Cysteine-rich seceretory protein Og-CRPb, partial [Tgc-CRb]	K.YENMYTNC(+57.02)DSLAQHSSC(+57.02)QNNNMK.S	88.61	1.8	937.04	3	24.48	3928600	6.99831e+06		0.238329		0.00651997
										R.NMLQMEWSLNAAQNAK.R	86.36	1.1	924.939	2	35.16	2228200
										R.NM(+15.99)LQMEWSLNAAQNAK.R	80.56	-1.6	932.934	2	32.26	2691700
										R.NMLQM(+15.99)EWSLNAAQNAK.R	80.38	-1.6	932.934	2	32.26	4638500
										R.C(+57.02)GENLFMSSHPVPWTR.V	79.94	-3.6	639.959	3	32.21	2036400
										K.YENM(+15.99)YTNC(+57.02)DSLAQHSSC(+57.02)QNNNMK.S	78.57	2.2	942.372	3	23.09	1207000
										R.VIQSWYDENKNFK.Y	77.15	2.2	835.912	2	26.51	25668000
										R.VIQSWYDENK.N	72.84	1.8	641.309	2	26.39	32072000
										K.SNC(+57.02)PASC(+57.02)FC(+57.02)HNEIK	71.04	0.7	862.351	2	21.88	2550800
										R.C(+57.02)SFAHSPQNLR.T	69.6	2.8	439.544	3	20.29	3172500
										R.SYLLGC(+57.02)AAAR.C	57.93	2.2	541.276	2	25.95	10842000
										R.ESQKEILDKHNALR.R	47.2	2.4	560.972	3	21.96	2322900
										K.EILDKHNALR.R	40.93	1.7	403.563	3	24.02	3471100
										R.ESQKEILDK.H	33.69	2.5	545.293	2	17.98	1146700
																97976400
15	8	3	195.33	38	13787	OQ614864	Trimeresurus gracilis	VEGF	Tgc-VGFb	K.IEVMQFAEHTGC(+57.02)EC(+57.02)RPR.S	102.58	2.5	1060.48	2	26.04	3198200000	862184500		29.3619		0.803253
										R.C(+57.02)GGC(+57.02)C(+57.02)GDESLTC(+57.02)TAVGKR.S	97.46	8.3	663.278	3	21.8	285510000
										R.C(+57.02)GGC(+57.02)C(+57.02)GDESLTC(+57.02)TAVGK.R	94.21	5.5	916.36	2	23.92	1385100000
										K.IEVM(+15.99)QFAEHTGC(+57.02)EC(+57.02)RPR.S	71.82	2.7	712.652	3	25.89	531470000
										QVMPFMEVFDR.S	50.45	3.8	699.832	2	51.58	579900000
										QVM(+15.99)PFM(+15.99)EVFDR.S	49.78	1.1	715.825	2	39.9	91306000
										QVM(+15.99)PFMEVFDR.S	46.93	1.6	707.828	2	44.3	415500000
										QVMPFM(+15.99)EVFDR.S	44.89	3.9	707.829	2	45.09	410490000
																6897476000
15	3	1	155.56	12	26688	gi|190195321	Daboia russelii	CRISP	Cysteine-rich seceretory protein Dr-CRPK	R.RPEIQNEIVDLHNSLR.R	110.52	-5.5	645.008	3	32.07	7382000	2.45591e+08		8.36365		0.228804
										K.MEWYPEAAANAER.W	90.08	3.2	513.23	3	30.22	613690000
										K.M(+15.99)EWYPEAAANAER.W	71.02	0.8	777.337	2	28	115700000
																736772000
15	3	1	121	23	13833	OQ614865	Trimeresurus gracilis	VEGF	Tgc-VGFc	K.IEVMQFAEHTGC(+57.02)EC(+57.02)RPR.S	102.58	2.5	1060.48	2	26.04	3198200000	1247489000		42.4835		1.16222
										K.IEVM(+15.99)QFAEHTGC(+57.02)EC(+57.02)RPR.S	71.82	2.7	712.652	3	25.89	531470000
										QVMPFM(+15.99)EVYDR.S	36.84	3	715.826	2	41.51	12797000
																3742467000
15	2	2	115.05	6	54205	gi|387014218	Crotalus adamanteus	SVMP II	Snake venom metalloproteinase (type II) 6	K.GLFSEDYSETHYSPDGR.E	82.71	3.8	653.951	3	29.21	1650100	1113010		0.0379038		0.00103693
										K.LQGEMYLIEPLK.L	64.66	-0.1	717.387	2	35.08	575920
																2226020
15	3	3	114.13	12	27163	gi|538259841	Protobothrops flavoviridis	NGF	Nerve growth factor	R.IDTAC(+57.02)VC(+57.02)VISR.K	69.23	1.6	647.317	2	27.19	490080	949173		0.0323243		0.000884296
										R.NPNPVPTGC(+57.02)R.G	59.91	2.6	556.269	2	19.91	876340
										K.QYFFETK.C	44.84	0.5	481.733	2	27.81	1481100
																2847520
15	4	2	109.71	15	26357	gi|2205501413	Malpolon monspessulanus	CRISP	Cysteine-rich secretory protein, partial	K.C(+57.02)GENIYMSTNPR.T	80.19	5.5	721.316	2	24.54	418930000	134348300		4.57526		0.125165
										K.C(+57.02)GENIYM(+15.99)STNPR.T	68.79	1.7	729.31	2	22.83	72500000
										K.EIVDLHNSLR.R	59.04	2.8	598.325	2	25.73	2686200
										K.M(+15.99)EWYPEAASNAER.W	20.79	-1.9	785.332	2	30.22	43277000
																537393200
15	2	2	102.29	16	15686	gi|1002567967	Protobothrops mucrosquamatus	CYS	Cystatin-1	R.VVEAQSQVVSGAK.Y	69.74	2.4	651.356	2	20.79	863890	782430		0.0266458		0.00072895
										K.VYQEIQNC(+57.02)R.L	65.09	2.5	605.288	2	20.7	700970
																1564860
15	1	1	97.41	7	28903	gi|1180525223	Agkistrodon contortrix contortrix	SVSP	Serine proteinase 12a	R.VMGWGTTTSPQETLPDVPR.C	97.41	2.9	1036.51	2	34.34	1680000	1680000		0.0572128		0.00156517
																1680000
15	2	2	85.2	16	12272	gi|1178170176	Crotalus adamanteus	VEGF	Cadam10_VEGF-1	R.C(+57.02)GGC(+57.02)C(+57.02)TAESLTC(+57.02)TATGKR.S	58.44	-7.5	663.94	3	21.8	95757000	212288500		7.22953		0.197778
										R.C(+57.02)GGC(+57.02)C(+57.02)TAESLTC(+57.02)TATGK.R	53.52	-7.9	917.356	2	23.89	328820000
																424577000
15	1	1	54.9	12	16076	gi|538260101	Ovophis okinavensis	VEGF	Vascular endothelial growth factor-like protein	R.C(+57.02)DGC(+57.02)C(+57.02)GDESLTC(+57.02)TAVGKR.S	54.9	1.8	682.609	3	21.66	1563400	1563400		0.053242		0.00145654
																1563400
15	3	3	53.34	24	16080	gi|1974240065	Crotalus tigris	VEGF	Snake venom vascular endothelial growth factor toxin cratrin	K.IEVM(+15.99)QFTEHTEC(+57.02)EC(+57.02)RPR.S	35.9	-6.2	746.656	3	26.65	23292000	1.91443e+07		0.651965		0.0178358
										R.C(+57.02)GGC(+57.02)C(+57.02)ADESLTC(+57.02)TATGK.R	34.88	0	924.353	2	23.92	23505000
										R.C(+57.02)GGC(+57.02)C(+57.02)ADESLTC(+57.02)TATGKR.S	31.69	-0.7	668.604	3	21.8	10636000
																57433000
15	1	1	48.3	50	2944	gi|1714612439	Lachesis muta rhombeata	SVSP	Thrombin-like enzyme LmrSP-3	IVGGDEC(+57.02)NINEHR.F	48.3	2.4	756.846	2	20.35	90526	90526		0.00308288		8.43384e-05
																90526
Fraction 16																		8.69859e+08		3.25605	3.25227	99.8839
16	27	3	412.66	57	25006	gi|190195325	Trimeresurus gracilis	CRISP	Cysteine-rich seceretory protein Og-CRPa [Tgc-CRa]	SV+N140:N166DFDSESPRKPEIQNEIVDLHNSLR.R	154.07	0.6	1008.84	3	30.47	192660000	1.8724e+08		21.5253		0.700874
										R.KPEIQNEIVDLHNSLR.R	125.31	-0.8	953.012	2	27.87	1309200000
										K.YGIGADPSNAVIGHYTQIVWYK.S	123.54	0.1	818.081	3	36.39	31690000
										R.KWTEIIHAWHDEYK.D	121.81	-0.9	928.459	2	28	2914600
										K.WTEIIHAWHDEYK.D	112.17	-0.9	864.412	2	28.85	6511800
										K.MEWYPEAAANAER.W	105.4	-0.1	513.23	3	30.07	560300000
										R.VIEGIKC(+57.02)GENIYMSTNPR.K	103.73	-1.7	694.342	3	27.9	2550200
										K.C(+57.02)GENIYMSTNPR.K	94.27	6	721.318	2	24.15	421790000
										R.SVNPTASNMLK.M	91.48	-0.2	1161.59	1	23.38	118210000
										K.C(+57.02)GENIYM(+15.99)STNPR.K	89.44	-0.4	729.311	2	22.25	223470000
										R.SVNPTASNMLKMEWYPEAAANAER.W	84.29	-0.4	894.088	3	33.83	1854300
										K.C(+57.02)PASC(+57.02)FC(+57.02)QNK.I	84.24	0.3	636.252	2	19.22	143500000
										R.KPEIQNEIVDLHNSLRR.S	82.66	0.7	687.712	3	26.08	98338000
										K.SKC(+57.02)PASC(+57.02)FC(+57.02)QNK.I	82.16	-0.2	743.815	2	17.42	75925000
										R.RSVNPTASNM(+15.99)LK.M	80.68	-4.6	667.345	2	17.26	57938000
										K.M(+15.99)EWYPEAAANAER.W	80.49	-1.2	777.337	2	27.4	370490000
										SVDFDSESPRKPEIQNEIVDLHNSLRR.S	78.62	0.2	1060.87	3	29.13	16205000
										R.RSVNPTASNMLK.M	73.95	-0.3	439.903	3	20.67	329920000
										R.SVNPTASNM(+15.99)LK.M	66.12	0.8	589.298	2	20.67	997830000
										R.VIEGIKC(+57.02)GENIYM(+15.99)STNPR.K	65.59	-0.7	699.674	3	26.47	440600
										SVDFDSESPR.K	63.27	2.6	569.756	2	23.04	55234000
										R.SC(+57.02)QDNYIK.S	55.6	-0.4	514.229	2	19.11	34270000
										R.SVNPTASNM(+15.99)LKMEWYPEAAANAER.W	49.95	-1.2	899.418	3	31.03	257160
										R.SVNPTASNM(+15.99)LKM(+15.99)EWYPEAAANAER.W	47.52	-3	904.749	3	28.71	369800
										K.C(+57.02)PASC(+57.02)FC(+57.02)QNKII	37.91	0.7	749.337	2	27.54	303910
										R.SC(+57.02)QDNYIKSKC(+57.02)PASC(+57.02)FC(+57.02)QNK.I	25.41	-1.5	832.356	3	22.08	154000
										K.C(+57.02)GENIYMSTNPRK.W	22.52	0.8	523.91	3	20.64	3143600
																5055469970
16	26	1	364.81	66	26945	gi|190195305	Bothriechis schlegelii	CRISP	Cysteine-rich seceretory protein Bs-CRP	R.KPEIQNEIVDLHNSLR.R	125.31	-0.8	953.012	2	27.87	1309200000	184661395		21.2289		0.691223
										K.YGIGADPSNAVIGHYTQIVWYK.S	123.54	0.1	818.081	3	36.39	31690000
										R.KWTEIIHAWHDEYK.D	121.81	-0.9	928.459	2	28	2914600
										K.WTEIIHAWHDEYK.D	112.17	-0.9	864.412	2	28.85	6511800
										K.MEWYPEAAANAER.W	105.4	-0.1	513.23	3	30.07	560300000
										R.VIEGIKC(+57.02)GENIYMSTNPR.K	103.73	-1.7	694.342	3	27.9	2550200
										K.C(+57.02)GENIYMSTNPR.K	94.27	6	721.318	2	24.15	421790000
										R.SVNPTASNMLK.M	91.48	-0.2	1161.59	1	23.38	118210000
										K.C(+57.02)GENIYM(+15.99)STNPR.K	89.44	-0.4	729.311	2	22.25	223470000
										R.SVNPTASNMLKMEWYPEAAANAER.W	84.29	-0.4	894.088	3	33.83	1854300
										K.C(+57.02)PASC(+57.02)FC(+57.02)QNK.I	84.24	0.3	636.252	2	19.22	143500000
										R.KPEIQNEIVDLHNSLRR.S	82.66	0.7	687.712	3	26.08	98338000
										K.SKC(+57.02)PASC(+57.02)FC(+57.02)QNK.I	82.16	-0.2	743.815	2	17.42	75925000
										R.RSVNPTASNM(+15.99)LK.M	80.68	-4.6	667.345	2	17.26	57938000
										K.M(+15.99)EWYPEAAANAER.W	80.49	-1.2	777.337	2	27.4	370490000
										R.RSVNPTASNMLK.M	73.95	-0.3	439.903	3	20.67	329920000
										R.SVNPTASNM(+15.99)LK.M	66.12	0.8	589.298	2	20.67	997830000
										R.VIEGIKC(+57.02)GENIYM(+15.99)STNPR.K	65.59	-0.7	699.674	3	26.47	440600
										R.SC(+57.02)QDNYIK.S	55.6	-0.4	514.229	2	19.11	34270000
										K.TATPYTSGPPC(+57.02)GDC(+57.02)PSAC(+57.02)DNGLC(+57.02)TNPC(+57.02)TEENMFTNC(+57.02)DSMIQK.R	52.19	1.3	1586.96	3	35.01	2861300
										R.SVNPTASNM(+15.99)LKMEWYPEAAANAER.W	49.95	-1.2	899.418	3	31.03	257160
										R.SVNPTASNM(+15.99)LKM(+15.99)EWYPEAAANAER.W	47.52	-3	904.749	3	28.71	369800
										K.TATPYTSGPPC(+57.02)GDC(+57.02)PSAC(+57.02)DNGLC(+57.02)TNPC(+57.02)TEENMFTNC(+57.02)DSM(+15.99)IQK.R	38.59	-0.5	1592.29	3	33.63	6964000
										K.C(+57.02)PASC(+57.02)FC(+57.02)QNKII	37.91	0.7	749.337	2	27.54	303910
										R.SC(+57.02)QDNYIKSKC(+57.02)PASC(+57.02)FC(+57.02)QNK.I	25.41	-1.5	832.356	3	22.08	154000
										K.C(+57.02)GENIYMSTNPRK.W	22.52	0.8	523.91	3	20.64	3143600
																4801196270
16	6	4	188.74	38	13787	OQ614864	Trimeresurus gracilis	VEGF	Tgc-VGFb	R.C(+57.02)GGC(+57.02)C(+57.02)GDESLTC(+57.02)TAVGK.R	102.27	-0.5	916.357	2	23.53	11431000	1.2112e+07		1.39241		0.0453375
										R.C(+57.02)GGC(+57.02)C(+57.02)GDESLTC(+57.02)TAVGKR.S	88.83	0.3	663.275	3	21.3	8336500
										K.IEVMQFAEHTGC(+57.02)EC(+57.02)RPR.S	83.03	0.4	707.321	3	25.81	41756000
										K.IEVM(+15.99)QFAEHTGC(+57.02)EC(+57.02)RPR.S	66.44	-0.2	712.652	3	22.88	7119900
										QVMPFMEVFDR.S	57.49	-0.3	699.831	2	49	3425600
										QVMPFM(+15.99)EVFDR.S	46.86	-0.8	707.828	2	43.99	602980
																72671980
16	4	3	176.09	21	26688	gi|190195321	Daboia russelii	CRISP	Cysteine-rich seceretory protein Dr-CRPK	R.RPEIQNEIVDLHNSLR.R	123.39	-7.6	645.008	3	31.8	7713700	2.3467e+08		26.9779		0.878414
										K.MEWYPEAAANAER.W	105.4	-0.1	513.23	3	30.07	560300000
										K.M(+15.99)EWYPEAAANAER.W	80.49	-1.2	777.337	2	27.4	370490000
										R.RPEIQNEIVDLHNSLRR.S	29.5	-6.9	697.042	3	29.51	175250
																938678950
16	4	2	128.48	10	26357	gi|2205501413	Malpolon monspessulanus	CRISP	Cysteine-rich secretory protein, partial	K.C(+57.02)GENIYMSTNPR.T	94.27	6	721.318	2	24.15	421790000	1.62727e+08		18.7073		0.609118
										K.C(+57.02)GENIYM(+15.99)STNPR.T	89.44	-0.4	729.311	2	22.25	223470000
										K.EIVDLHNSLR.R	68.41	0	598.325	2	25.26	5340300
										K.EIVDLHNSLRR.S	25.44	-1.1	451.252	3	22.73	306770
																650907070
16	2	2	111.41	16	15686	gi|1002567967	Protobothrops mucrosquamatus	CYS	Cystatin-1	R.VVEAQSQVVSGAK.Y	83.24	4.2	651.359	2	20.26	507090	387795		0.0445813		0.00145159
										K.VYQEIQNC(+57.02)R.L	56.35	1.3	605.288	2	20.17	268500
																775590
16	5	5	108.05	28	24820	gi|190195327	Trimeresurus gracilis	CRISP	Cysteine-rich seceretory protein Og-CRPb, partial [Tgc-CRb]	K.SNC(+57.02)PASC(+57.02)FC(+57.02)HNEIK	67.07	0.2	575.238	3	21.36	311250	351012		0.0403527		0.00131391
										R.SYLLGC(+57.02)AAAR.C	50.02	-0.1	541.277	2	25.56	577560
										R.C(+57.02)SFAHSPQNLR.T	47.92	-0.3	439.543	3	19.89	493880
										R.ESQKEILDKHNALR.R	37.1	-1.9	560.971	3	18.58	228420
										R.VIQSWYDENKNFK.Y	28.3	-0.1	557.611	3	26.21	143950
																1755060
16	2	1	103.16	7	28903	gi|1180525223	Agkistrodon contortrix contortrix	SVSP	Serine proteinase 12a	R.VMGWGTTTSPQETLPDVPR.C	103.16	0.2	1036.51	2	33.97	13264000	8634600		0.992643		0.032321
										R.VM(+15.99)GWGTTTSPQETLPDVPR.C	88.52	0.2	1044.51	2	31.97	4005200
																17269200
16	4	4	102.65	12	27163	gi|538259841	Protobothrops flavoviridis	NGF	Nerve growth factor	R.IDTAC(+57.02)VC(+57.02)VISR.K	77.61	0.3	647.318	2	26.96	361690	528065		0.0607069		0.00197665
										R.NPNPVPTGC(+57.02)R.G	50.06	-0.5	556.269	2	19.3	905690
										K.QYFFETK.C	35.61	0.1	481.735	2	27.65	525300
										K.C(+57.02)RNPNPVPTGC(+57.02)R.G	17.27	-0.8	476.559	3	17.58	319580
																2112260
16	5	4	100.55	19	25386/25387	gi|2289393718/2289393720	Trimeresurus gracilis	SVSP	Plasminogen-activator subtype serine protease (PA1/2) [Tgc-PAH1/2]	VVRGDEC(+57.02)NINEHR.S	68.38	1.2	533.255	3	16.4	1700500	824690		0.0948073		0.00308697
										R.VMGWGTISPTK.E	64.33	-0.2	588.808	2	29.48	1230500
										R.VM(+15.99)GWGTISPTK.E	36.97	0.4	596.805	2	26.36	284890
										K.EKFIC(+57.02)PNR.K	34.91	-0.9	532.271	2	18.64	373030
										K.KILNEDEQTRDPK.E	25.15	0.4	529.278	3	16.95	534530
																4123450
16	2	1	83.68	10	25725	gi|6706013	Gloydius blomhoffii	SVSP	Beta-fibrinogenase, partial	VIGGDEC(+57.02)NINEHR.F	83.68	-0.7	756.846	2	19.78	8715500	4378380		0.503343		0.0163891
										R.TLC(+57.02)AGILEGGK.D	15.77	-0.9	559.797	2	27.01	41260
																8756760
16	1	1	63.66	5	23438	gi|118430266	Deinagkistrodon acutus	SVSP	Venom thrombin-like enzyme, partial	R.TLC(+57.02)AGIVQGGK.D	63.66	0.2	552.298	2	22.99	930070	930070		0.106922		0.00348143
																930070
16	2	1	60.93	9	25261	gi|1334616	Calloselasma rhodostoma	SVSP	Ancrod-like protein	K.WDKDIMLIK.L	60.93	0.6	581.321	2	29.51	2445600	1243430		0.142946		0.0046544
										R.TLC(+57.02)AGILEGGK.S	15.77	-0.9	559.797	2	27.01	41260
																2486860
16	1	1	53.33	5	26648	gi|123898155	Trimorphodon biscutatus	CRISP	Cysteine-rich secretory protein TRI1	K.C(+57.02)GENIYM(+15.99)SSNPR.A	53.33	8.8	722.309	2	24.15	70162000	70162000		8.0659		0.26263
																70162000
Fraction 17																		10200000000		3.08627	3.07832	99.7425
17	11	5	244.04	42	25006	gi|190195325	Trimeresurus gracilis	CRISP	Cysteine-rich seceretory protein Og-CRPa [Tgc-CRa]	R.KPEIQNEIVDLHNSLR.R	116.91	-0.1	635.678	3	28.45	42422000	1.87599e+07		0.18392		0.00567628
										K.MEWYPEAAANAER.W	86.91	0.7	513.23	3	30.21	57390000
										K.C(+57.02)PASC(+57.02)FC(+57.02)QNK.I	81.78	2	636.253	2	19.84	2262900
										K.C(+57.02)GENIYMSTNPR.K	76.18	-0.2	721.313	2	24.52	38490000
										K.M(+15.99)EWYPEAAANAER.W	70.15	-0.9	777.337	2	28.09	14377000
										R.WAYGC(+57.02)IEEHSPR.D	66.54	0.4	502.226	3	25.31	1547800
										K.C(+57.02)GENIYM(+15.99)STNPR.K	64.9	-0.9	729.31	2	22.14	7806100
										SVDFDSESPR.K	60.25	0.7	569.755	2	23.47	2949800
										R.SVNPTASNM(+15.99)LK.M	59.81	-1.4	589.297	2	21.57	6022100
										R.SVNPTASNMLK.M	59.38	0.9	581.301	2	23.75	29901000
										R.SC(+57.02)QDNYIK.S	43.76	1.6	514.23	2	19.25	3190100
																206358800
17	15	3	234.73	34	25386/25387	gi|2289393718/2289393720	Trimeresurus gracilis	SVSP	Plasminogen-activator subtype serine protease (PA1/2) [Tgc-PAH1/2]	R.LLAESSTLC(+57.02)AGILK.G	91.64	0.1	1475.81	1	32.38	445870000	62524848		0.612989		0.0189185
										VVRGDEC(+57.02)NINEHR.S	86.84	2.4	533.256	3	17.32	122640000
										K.DDEKDKDIMLIR.L	83.49	-0.1	745.88	2	25.93	47608000
										K.KILNEDEQTR.D	70.09	0.1	415.886	3	18.81	17516000
										K.KILNEDEQTRDPK.E	69.75	-0.6	793.412	2	19.17	65376000
										R.VMGWGTISPTK.E	64.72	2	1176.61	1	29.71	71498000
										R.GDEC(+57.02)NINEHR.S	63.1	-0.3	622.26	2	16.59	499600
										R.VM(+15.99)GWGTISPTK.E	58.77	0.1	596.805	2	27.89	13868000
										K.ILNEDEQTRDPK.E	52.33	-0.4	729.365	2	18.96	17375000
										K.ILNEDEQTR.D	50.94	1.7	559.279	2	19.79	6689200
										K.DKDIMLIR.L	49.88	0.6	502.284	2	26.04	94015000
										K.DKDIM(+15.99)LIR.L	38.7	0.1	510.281	2	23.44	21940000
										K.EKFIC(+57.02)PNR.K	36.96	1.5	532.272	2	19.84	10587000
										R.LKPGVYTK.V	25.96	0.2	453.276	2	18.03	2169100
										K.DDEKDKDIM(+15.99)LIR.L	25.88	1.2	753.878	2	23.84	221820
																937872720
17	10	4	190.46	14	43816	gi|335892630	Trimeresurus gracilis	SVMP I	Metalloprotease PI [Tgc-MP]	K.YSVGVVQDHTTK.V	89.58	-0.7	667.341	2	21.2	3717600	8483656		0.0831731		0.00256694
										K.C(+57.02)NC(+57.02)NTC(+57.02)IMSPIISDPPAEK.F	85.73	0.3	736.325	3	31.19	4988600
										K.FLTDRNPQC(+57.02)IAN	79.29	-1.8	724.85	2	26.66	31596000
										K.KC(+57.02)NC(+57.02)NTC(+57.02)IMSPIISDPPAEK.F	73.98	-3.7	779.02	3	27.69	1208900
										K.YEDTMQYEFK.V	65.43	-0.4	677.287	2	28.24	907180
										K.YSVGVVQDHTTK.V	89.58	-0.7	667.341	2	21.2	3717600
										K.C(+57.02)NC(+57.02)NTC(+57.02)IMSPIISDPPAEK.F	85.73	0.3	736.325	3	31.19	4988600
										K.FLTDRNPQC(+57.02)IAN	79.29	-1.8	724.85	2	26.66	31596000
										K.KC(+57.02)NC(+57.02)NTC(+57.02)IMSPIISDPPAEK.F	73.98	-3.7	779.02	3	27.69	1208900
										K.YEDTMQYEFK.V	65.43	-0.4	677.287	2	28.24	907180
																84836560
17	6	1	187.76	23	24799	gi|1534918641	Protobothrops flavoviridis	CRISP	Chain A Cysteine-rich venom protein triflin	R.KPEIQNEIIDLHNSLR.R	102.09	-0.1	640.35	3	29.76	5971800	19320800		0.18942		0.00584599
										K.MEWYPEAAANAER.W	86.91	0.7	513.23	3	30.21	57390000
										K.C(+57.02)PASC(+57.02)FC(+57.02)QNK.I	81.78	2	636.253	2	19.84	2262900
										K.M(+15.99)EWYPEAAANAER.W	70.15	-0.9	777.337	2	28.09	14377000
										R.SVNPTASNM(+15.99)LK.M	59.81	-1.4	589.297	2	21.57	6022100
										R.SVNPTASNMLK.M	59.38	0.9	581.301	2	23.75	29901000
																115924800
17	8	4	183.54	38	13787	OQ614864	Trimeresurus gracilis	VEGF	Tgc-VGFb	R.C(+57.02)GGC(+57.02)C(+57.02)GDESLTC(+57.02)TAVGKR.S	102.42	-0.2	663.274	3	21.91	7975000	25669000		0.251657		0.0077668
										R.C(+57.02)GGC(+57.02)C(+57.02)GDESLTC(+57.02)TAVGK.R	86.17	-1	916.357	2	23.94	40915000
										K.IEVM(+15.99)QFAEHTGC(+57.02)EC(+57.02)RPR.S	79.77	0.1	712.652	3	23.41	9844300
										K.IEVMQFAEHTGC(+57.02)EC(+57.02)RPR.S	75.84	-0.1	1060.48	2	26.09	92389000
										QVMPFMEVFDR.S	45.78	0.1	699.831	2	49.05	21412000
										QVM(+15.99)PFMEVFDR.S	37.56	-0.6	707.828	2	44.33	15422000
										QVMPFM(+15.99)EVFDR.S	36.69	-0.6	707.828	2	44.33	15422000
										QVM(+15.99)PFM(+15.99)EVFDR.S	32.75	-0.1	715.826	2	40	1972700
																205352000
17	5	1	146.18	18	26387	gi|383280398	Gloydius halys	SVSP	Chain A Snake-venom Thrombin-like Enzyme	IIGGDEC(+57.02)NINEHR.F	88.18	-0.9	763.854	2	21.23	127790000	49240184		0.482747		0.0148989
										R.TLC(+57.02)AGILEGGK.D	57.92	-2.1	1118.59	1	27.3	107460000
										R.FLVALYTSR.S	56.19	0.2	535.306	2	32.48	6384800
										K.FFC(+57.02)LSSK.N	41.22	-1.3	444.717	2	27.2	3853000
										K.EKFFC(+57.02)LSSK.N	26.6	0.4	382.527	3	25.45	713120
																246200920
17	4	1	144.39	16	28942	gi|1333445426	Crotalus tigris	SVSP	Serine endopeptidase	K.EIYPDVPHC(+57.02)ANINILDYEVC(+57.02)R.K	101.68	-1.3	864.073	3	36.36	1624100	28412555		0.278554		0.00859693
										R.TLC(+57.02)AGILEGGK.D	57.92	-2.1	1118.59	1	27.3	107460000
										K.FFC(+57.02)LSSK.N	41.22	-1.3	444.717	2	27.2	3853000
										K.EKFFC(+57.02)LSSK.N	26.6	0.4	382.527	3	25.45	713120
																113650220
17	5	4	143.54	17	27163	gi|538259841	Protobothrops flavoviridis	NGF	Nerve growth factor	R.ALTMEGNQASWR.F	77.05	0.6	682.325	2	26.96	2839800	2811680		0.0275655		0.000850744
										R.IDTAC(+57.02)VC(+57.02)VISR.K	72.22	-2	647.317	2	27.2	5669300
										R.ALTM(+15.99)EGNQASWR.F	64.88	1	690.323	2	23.61	550430
										R.NPNPVPTGC(+57.02)R.G	62.64	1.2	556.27	2	19.89	993970
										K.QYFFETK.C	38	0.4	481.735	2	27.82	4004900
																14058400
17	2	1	123.39	4	67652	gi|27465044	Gloydius halys	SVMP II	Metalloprotease	K.GLFSEDYSETHYSPDGR.E	90.85	0	653.95	3	29.16	3706000	2263075		0.022187		0.00068475
										K.YEDAMQYEFK.V	65.08	0.8	662.282	2	28.81	820150
																4526150
17	3	3	120.88	16	24820	gi|190195327	Trimeresurus gracilis	CRISP	Cysteine-rich seceretory protein Og-CRPb, partial [Tgc-CRb]	K.YENMYTNC(+57.02)DSLAQHSSC(+57.02)QNNNMK.S	70.47	1.7	937.042	3	24.44	630970	900267		0.00882614		0.000272398
										R.VIQSWYDENK.N	67.18	0.6	641.309	2	26.33	1361500
										R.VIQSWYDENKNFK.Y	50.43	-0.3	557.61	3	26.49	708330
																2700800
17	2	1	118.97	7	28903	gi|1180525223	Agkistrodon contortrix contortrix	SVSP	Serine proteinase 12a	R.VM(+15.99)GWGTTTSPQETLPDVPR.C	118.97	-0.5	1044.51	2	32.3	2205400000	4427150000		43.4034		1.33955
										R.VMGWGTTTSPQETLPDVPR.C	112.57	-0.7	1036.51	2	34.32	6648900000
																8854300000
17	5	2	118.08	16	25342	gi|2289393706	Trimeresurus gracilis	SVSP	Kallikrein-like serine protease (KN1) [Tgc-KN1]	R.AAYPELPAK.S	71.78	0.3	480.264	2	24.57	17671000	8210764		0.0804977		0.00248437
										R.IMGWGTISDTK.L	65.11	0.4	604.803	2	30.81	4345700
										K.FFC(+57.02)LSSK.N	41.22	-1.3	444.717	2	27.2	3853000
										K.EKFFC(+57.02)LSSK.N	26.6	0.4	382.527	3	25.45	713120
										K.LILPDVPR.C	22.98	-0.6	461.789	2	30.8	14471000
																41053820
17	6	1	113.01	18	28593	gi|2035122138	Bothrops jararaca	SVSP	Snake venom serine protease precursor	R.TLC(+57.02)AGILEGGK.D	57.92	-2.1	1118.59	1	27.3	107460000	2.04939e+07		0.20092		0.00620094
										R.FLVALYTSR.S	56.19	0.2	535.306	2	32.48	6384800
										R.AAHGGLPATSR.T	50.06	-0.7	346.521	3	16.93	2383300
										K.FFC(+57.02)LSSK.T	41.22	-1.3	444.717	2	27.2	3853000
										K.EKFFC(+57.02)LSSK.T	26.6	0.4	382.527	3	25.45	713120
										R.LKPGVYTK.V	25.96	0.2	453.276	2	18.03	2169100
																122963320
17	2	1	109.05	11	23438	gi|118430266	Deinagkistrodon acutus	SVSP	Venom thrombin-like enzyme, partial	M.VIGGDEC(+57.02)DINEHR.F	78.73	2.4	757.341	2	21.08	2226100000	1117329400		10.9542		0.338076
										R.TLC(+57.02)AGIVQGGK.D	60.64	1.1	552.298	2	23.41	8558800
																2234658800
17	2	2	105.79	16	15686	gi|1002567967	Protobothrops mucrosquamatus	CYS	Cystatin-1	R.VVEAQSQVVSGAK.Y	79.46	-0.8	651.356	2	20.74	1114200	701105		0.00687358		0.000212137
										K.VYQEIQNC(+57.02)R.L	52.64	-0.7	605.287	2	20.68	288010
																1402210
17	2	1	97.82	34	7072	gi|1109550140	Crotalus durissus collilineatus	SVSP	Thrombin-like enzyme collinein-4	GGDEC(+57.02)NINEHR.S	68.85	-4.3	650.768	2	20.34	4966600	56213300		0.551111		0.0170087
										R.TLC(+57.02)AGILEGGK.D	57.92	-2.1	1118.59	1	27.3	107460000
																112426600
17	2	1	89.78	10	26570	gi|247212	Akistrodon rhodostoma	SVSP	Ancrod=thrombin-like alpha-fibrinogenase	VIGGDEC(+57.02)NINEHR.F	72.29	-0.2	756.846	2	20.74	3693800000	1847159830		18.1094		0.558905
										K.FDDEQERYPK.K	34.96	1.3	442.871	3	21.91	519660
																3694319660
17	1	1	72.07	19	9040	gi|538260063	Ovophis okinavensis	SVSP	Serine protease, partial	PLSLPSSPPSVGSVC(+57.02)R.V	72.07	1.9	820.429	2	30.98	551200	551200		0.00540392		0.000166779
																551200
17	1	1	59.05	50	2944	gi|1714612439	Lachesis muta rhombeata	SVSP	Thrombin-like enzyme LmrSP-3	IVGGDEC(+57.02)NINEHR.F	59.05	0.9	504.901	3	25.11	2476500000	2476500000		24.2794		0.749327
																2476500000
17	1	1	55.58	7	18055	gi|33341210	Viridovipera stejnegeri	Snaclec	Stejaggregin-A alpha chain	K.GESQMC(+57.02)QGLSK.W	55.58	0.4	612.771	2	20.19	1037800	1037800		0.0101745		0.000314012
																1037800
Fraction 18																		4340000000		2.56819	2.5653	99.8872
18	20	7	304.56	71	25386	gi|2289393718/2289393720	Trimeresurus gracilis	SVSP	Plasminogen-activator subtype serine protease (PA1/2) [Tgc-PAH1/2]	K.ETYPDVPHC(+57.02)ANINILDHAVC(+57.02)QAAYPR.L	117.69	-0.8	1008.81	3	33.25	33049000	2.39731e+08		5.52376		0.141861
										K.DTC(+57.02)GGDSGGPLIC(+57.02)NGQFQGIVSWGGHPC(+57.02)GQR.L	101.55	0.7	1092.15	3	35.94	1441200
										R.LNSSVSNSEHIASLSLPSSPPSVGSVC(+57.02)R.V	92.35	-0.5	956.81	3	31.59	7131500
										R.LLAESSTLC(+57.02)AGILK.G	91.59	-0.5	1475.81	1	32.38	1296900000
										VVRGDEC(+57.02)NINEHR.S	78.36	2.4	533.256	3	17.29	886730000
										K.DDEKDKDIMLIR.L	77.55	-0.1	745.88	2	25.98	161640000
										K.KILNEDEQTRDPK.E	75.12	-0.9	793.412	2	18.37	424140000
										K.DDEKDKDIM(+15.99)LIR.L	73.47	0.1	753.877	2	23.71	24722000
										R.LLAESSTLC(+57.02)AGILKGGK.D	69.73	1.3	573.323	3	29.19	1005000
										K.KILNEDEQTR.D	68.98	1.4	415.887	3	18.46	100150000
										R.VMGWGTISPTK.E	66.55	-0.4	1176.61	1	29.72	649820000
										R.GDEC(+57.02)NINEHR.S	61.6	-0.5	622.259	2	16.62	1980100
										R.VM(+15.99)GWGTISPTK.E	61.49	2.6	596.807	2	26.71	204940000
										K.ILNEDEQTRDPK.E	55.93	-0.7	729.365	2	18.97	72531000
										K.ILNEDEQTR.D	47.38	1.4	559.279	2	19.8	22578000
										K.DKDIMLIR.L	46.58	0.6	502.284	2	26.06	296780000
										K.EKFIC(+57.02)PNR.K	42.14	0.7	532.272	2	19.66	131960000
										K.DKDIM(+15.99)LIR.L	38.81	1.5	510.282	2	23.36	76903000
										R.LKPGVYTK.V	26.67	-0.9	302.52	3	17.43	399870000
										K.ILNEDEQTRDPKEK.F	19.21	-0.1	572.292	3	18.23	351750
																4794622550
18	10	8	223.02	42	25006	gi|190195325	Trimeresurus gracilis	CRISP	Cysteine-rich seceretory protein Og-CRPa [Tgc-CRa]	R.KPEIQNEIVDLHNSLR.R	104.55	0.1	635.678	3	28.66	22773000	9104110		0.209772		0.00538735
										K.MEWYPEAAANAER.W	77.87	-0.9	769.34	2	30.3	30980000
										K.C(+57.02)GENIYMSTNPR.K	77.39	0.4	721.314	2	24.63	16251000
										K.C(+57.02)PASC(+57.02)FC(+57.02)QNK.I	68.71	-0.3	636.252	2	19.88	2442500
										R.WAYGC(+57.02)IEEHSPR.D	63.61	0.1	502.226	3	25.42	1486500
										K.C(+57.02)GENIYM(+15.99)STNPR.K	62.84	0.5	729.311	2	22.13	2842300
										SVDFDSESPR.K	57.77	0.5	569.755	2	23.55	1316900
										R.SVNPTASNM(+15.99)LK.M	57.27	1.1	589.298	2	21.44	3815600
										R.SC(+57.02)QDNYIK.S	48.24	0.9	514.23	2	19.29	8272700
										R.RSVNPTASNMLK.M	29.73	0.2	659.351	2	21.72	860600
																91041100
18	9	1	172.04	26	28593	gi|2035122138	Bothrops jararaca	SVSP	Snake venom serine protease precursor	R.AAHGGLPATSR.T	85.47	0.2	519.278	2	16.79	143140000	2.40142e+08		5.53324		0.142104
										R.FLVALYTSR.S	60.57	0.2	535.306	2	32.49	102440000
										R.TLC(+57.02)AGILEGGK.D	60.11	-2.1	1118.59	1	27.32	1306300000
										K.FFC(+57.02)LSSK.T	54.41	-0.7	888.428	1	27.26	172620000
										R.IMGWGTISPTK.V	51.09	0.4	595.816	2	31.1	8054200
										K.EKFFC(+57.02)LSSK.T	42.67	2	382.528	3	25.42	25713000
										K.WDKDIMLIR.L	37.17	1.1	397.219	3	31.35	2728200
										R.IM(+15.99)GWGTISPTK.V	32.02	0.9	603.813	2	27.9	416480
										R.LKPGVYTK.V	26.67	-0.9	302.52	3	17.43	399870000
																2161281880
18	8	4	164.86	38	13787	OQ614864	Trimeresurus gracilis	VEGF	Tgc-VGFb	R.C(+57.02)GGC(+57.02)C(+57.02)GDESLTC(+57.02)TAVGKR.S	85.98	0.8	663.275	3	21.89	3750800	1.85098e+07		0.426493		0.0109532
										R.C(+57.02)GGC(+57.02)C(+57.02)GDESLTC(+57.02)TAVGK.R	83.51	1.6	916.359	2	24.01	36747000
										K.IEVM(+15.99)QFAEHTGC(+57.02)EC(+57.02)RPR.S	76.44	1	712.653	3	23.57	6760000
										K.IEVMQFAEHTGC(+57.02)EC(+57.02)RPR.S	70.91	0.9	707.321	3	26.22	50795000
										QVMPFMEVFDR.S	46.59	-0.5	699.831	2	49.08	12272000
										QVMPFM(+15.99)EVFDR.S	38.6	0	707.828	2	44.31	18996000
										QVM(+15.99)PFMEVFDR.S	36.94	0	707.828	2	44.31	17079000
										QVM(+15.99)PFM(+15.99)EVFDR.S	36.26	-0.6	715.825	2	39.95	1678700
																148078500
18	5	1	157.2	19	28942	gi|1333445426	Crotalus tigris	SVSP	Serine endopeptidase	K.EIYPDVPHC(+57.02)ANINILDYEVC(+57.02)R.K	90.9	-1.1	864.073	3	36.33	5144300	302501100		6.97007		0.179005
										R.TLC(+57.02)AGILEGGK.D	60.11	-2.1	1118.59	1	27.32	1306300000
										K.FFC(+57.02)LSSK.N	54.41	-0.7	888.428	1	27.26	172620000
										K.EKFFC(+57.02)LSSK.N	42.67	2	382.528	3	25.42	25713000
										R.WDKDIMLIR.L	37.17	1.1	397.219	3	31.35	2728200
																1512505500
18	7	2	155.53	21	25342	gi|2289393706	Trimeresurus gracilis	SVSP	Kallikrein-like serine protease (KN1) [Tgc-KN1]	R.AAYPELPAK.S	70.73	2	480.264	2	24.68	242800000	1.05032e+08		2.42009		0.0621527
										R.IMGWGTISDTK.L	69.61	-1.2	604.802	2	30.83	57032000
										R.IM(+15.99)GWGTISDTK.L	64.45	-2.1	612.799	2	27.48	62673000
										VIGGRPC(+57.02)NINEHR.S	64.01	0	507.928	3	18.29	4196100
										K.FFC(+57.02)LSSK.N	54.41	-0.7	888.428	1	27.26	172620000
										K.EKFFC(+57.02)LSSK.N	42.67	2	382.528	3	25.42	25713000
										K.LILPDVPR.C	39.13	1.3	461.79	2	30.83	170190000
																735224100
18	5	1	147.7	18	26048	gi|158514815	Gloydius halys	SVSP	Snake venom serine protease pallase	VIGGDEC(+57.02)NINEHR.F	75.24	-0.7	756.846	2	20.37	219710000	365356600		8.41835		0.2162
										R.FLVALYTSR.T	60.57	0.2	535.306	2	32.49	102440000
										R.TLC(+57.02)AGILEGGK.D	60.11	-2.1	1118.59	1	27.32	1306300000
										K.FFC(+57.02)LSSK.K	54.41	-0.7	888.428	1	27.26	172620000
										K.EKFFC(+57.02)LSSK.K	42.67	2	382.528	3	25.42	25713000
																1826783000
18	3	2	144.8	9	43816	gi|335892630	Trimeresurus gracilis	SVMP I	Metalloprotease PI [Tgc-MP]	K.YSVGVVQDHTTK.V	88.53	-1.8	667.34	2	21.19	450920	1.53786e+06		0.0354346		0.00091003
										K.FLTDRNPQC(+57.02)IAN	69.95	0.2	724.851	2	26.76	3427300
										K.YEDTMQYEFK.V	63.86	0.2	677.287	2	28.32	735370
																4613590
18	8	1	143.51	20	28136	gi|1974299284	Crotalus tigris	SVSP	Venom plasminogen activator-like	K.DDEKDKDIMLIR.L	77.55	-0.1	745.88	2	25.98	161640000	88445035		2.0379		0.0523373
										K.DDEKDKDIM(+15.99)LIR.L	73.47	0.1	753.877	2	23.71	24722000
										K.ETYPDVPHC(+57.02)ANINILDHAVC(+57.02).X	57.7	-0.9	780.024	3	33.7	7084600
										R.IMGWGTISPTK.E	51.09	0.4	595.816	2	31.1	8054200
										K.DKDIMLIR.L	46.58	0.6	502.284	2	26.06	296780000
										K.EKFIC(+57.02)PNR.K	42.14	0.7	532.272	2	19.66	131960000
										K.DKDIM(+15.99)LIR.L	38.81	1.5	510.282	2	23.36	76903000
										R.IM(+15.99)GWGTISPTK.E	32.02	0.9	603.813	2	27.9	416480
																707560280
18	2	1	139.6	12	26688	gi|190195321	Daboia russelii	CRISP	Cysteine-rich seceretory protein Dr-CRPK	R.RPEIQNEIVDLHNSLR.R	100.66	-5.9	645.009	3	32.06	1579100	16279550		0.375105		0.00963342
										K.MEWYPEAAANAER.W	77.87	-0.9	769.34	2	30.3	30980000
																32559100
18	4	1	137.59	14	28903	gi|1180525223	Agkistrodon contortrix contortrix	SVSP	Serine proteinase 12a	R.VMGWGTTTSPQETLPDVPR.C	105.86	-0.2	1036.51	2	34.36	323290000	112191000		2.58505		0.066389
										R.VM(+15.99)GWGTTTSPQETLPDVPR.C	102.97	-2.3	1044.5	2	32.31	121390000
										R.KPALYTK.V	38.67	0.2	410.75	2	16.56	1355800
										K.WDKDIMLIR.L	37.17	1.1	397.219	3	31.35	2728200
																448764000
18	5	5	135.11	17	27163	gi|538259841	Protobothrops flavoviridis	NGF	Nerve growth factor	R.IDTAC(+57.02)VC(+57.02)VISR.K	74.43	-1.2	647.317	2	27.26	3555100	2194166		0.0505568		0.0012984
										R.ALTMEGNQASWR.F	67.29	0.9	682.325	2	27.06	2516400
										R.ALTM(+15.99)EGNQASWR.F	66.66	1.4	690.323	2	23.65	457830
										R.NPNPVPTGC(+57.02)R.G	53.44	1.1	556.27	2	19.91	2263700
										K.QYFFETK.C	36.87	0.4	481.735	2	27.87	2177800
																10970830
18	6	2	125.98	18	26203	gi|484358552	Gloydius halys	SVSP	Agkihpin	R.FLVALYTSR.T	60.57	0.2	535.306	2	32.49	102440000	2.70312e+08		6.22839		0.159957
										R.TLC(+57.02)AGILEGGK.D	60.11	-2.1	1118.59	1	27.32	1306300000
										K.FFC(+57.02)LSSK.N	54.41	-0.7	888.428	1	27.26	172620000
										K.EKFFC(+57.02)LSSK.N	42.67	2	382.528	3	25.42	25713000
										M.ILGDDEC(+57.02)NINEHR.F	32.75	-0.2	792.857	2	21.02	14723000
										MILGDDEC(+57.02)NINEHR.F	29.88	6.5	572.591	3	18.15	77712
																1621873712
18	5	1	124.02	15	28144	gi|1041577231	Agkistrodon conanti	SVSP	Serine proteinase 1	R.IAPLSLPSSPPSVGSVC(+57.02)R.I	81.89	-0.7	912.487	2	33.39	1104100	3949116		0.0909935		0.00233689
										R.IMGWGTISPTK.V	51.09	0.4	595.816	2	31.1	8054200
										K.WNKDIMLIR.L	49.74	-3.4	396.889	3	29.3	8239200
										R.IM(+15.99)GWGTISPTK.V	32.02	0.9	603.813	2	27.9	416480
										K.WNKDIM(+15.99)LIR.L	24.42	1.2	402.222	3	26.38	1931600
																19745580
18	4	1	121.42	18	28008	gi|1333445332	Crotalus lepidus	SVSP	Serine endopeptidase	R.LNSSVSNSEHIAPLSLPSSPPSVGSVC(+57.02)R.I	81.83	0	960.15	3	31.89	3714300	36036245		0.830328		0.0213244
										R.IMGWGTISPTK.E	51.09	0.4	595.816	2	31.1	8054200
										K.EKFIC(+57.02)PNR.K	42.14	0.7	532.272	2	19.66	131960000
										R.IM(+15.99)GWGTISPTK.E	32.02	0.9	603.813	2	27.9	416480
																144144980
18	5	1	120.95	16	28352	gi|1041577225	Agkistrodon conanti	SVSP	Serine proteinase 2	R.TLC(+57.02)AGILEGGK.D	60.11	-2.1	1118.59	1	27.32	1306300000	3.01484e+08		6.94663		0.178403
										K.FFC(+57.02)LSSK.N	54.41	-0.7	888.428	1	27.26	172620000
										R.GAHAGLPATSR.T	46.58	0.4	346.521	3	19.25	57851
										K.EKFFC(+57.02)LSSK.N	42.67	2	382.528	3	25.42	25713000
										K.WDKDIMLIR.L	37.17	1.1	397.219	3	31.35	2728200
																1507419051
18	2	1	120.13	12	28325	gi|1041578893	Sistrurus tergeminus	SVSP	Serine proteinase 8b	K.SEHIAPLSLPSSPPSVGSVC(+57.02)R.V	90.07	2.5	726.374	3	31.02	12825000	659562500		15.1973		0.390296
										R.TLC(+57.02)AGILEGGK.D	60.11	-2.1	1118.59	1	27.32	1306300000
																1319125000
18	4	1	107.85	13	28045	gi|298351882	Bothrops alternatus	SVSP	Thrombin-like enzyme bhalternin; Fibrinogen-clotting enzyme	R.VMGWGTISPTK.V	66.55	-0.4	1176.61	1	29.72	649820000	5.40327e+08		12.4499		0.319738
										R.VM(+15.99)GWGTISPTK.V	61.49	2.6	596.807	2	26.71	204940000
										R.TLC(+57.02)AGILEGGK.D	60.11	-2.1	1118.59	1	27.32	1306300000
										R.EAHGGLPATSR.T	33.71	-1.1	365.856	3	18.92	247370
																2161307370
18	4	1	104.21	14	25261	gi|1334616	Calloselasma rhodostoma	SVSP	Ancrod-like protein	R.TLC(+57.02)AGILEGGK.S	60.11	-2.1	1118.59	1	27.32	1306300000	342098475		7.88245		0.202437
										K.WDKDIM(+15.99)LIK.L	54.92	-2.4	589.317	2	27.53	15207000
										VGGDEC(+57.02)NINEHR.F	49.91	8.8	467.21	3	17.26	206900
										K.WDKDIMLIK.L	25.16	2.8	387.884	3	30.11	46680000
																1368393900
18	2	1	97.45	34	7072	gi|1109550140	Crotalus durissus collilineatus	SVSP	Thrombin-like enzyme collinein-4	GGDEC(+57.02)NINEHR.S	67.4	0.9	650.771	2	21.25	2610600	654455300		15.0796		0.387274
										R.TLC(+57.02)AGILEGGK.D	60.11	-2.1	1118.59	1	27.32	1306300000
																1308910600
18	2	2	87.89	11	24820	gi|190195327	Trimeresurus gracilis	CRISP	Cysteine-rich seceretory protein Og-CRPb, partial [Tgc-CRb]	R.VIQSWYDENK.N	58.76	0.9	641.31	2	26.47	831710	594515		0.0136985		0.000351804
										K.SNC(+57.02)PASC(+57.02)FC(+57.02)HNEIK	58.25	1.1	575.238	3	21.94	357320
																1189030
18	1	1	65.05	9	15686	gi|1002567967	Protobothrops mucrosquamatus	CYS	Cystatin-1	R.VVEAQSQVVSGAK.Y	65.05	0	651.357	2	20.8	206000	206000		0.00474654		0.0001219
																206000
18	2	1	57.98	8	28858	gi|297593756	Echis coloratus	SVSP	Serine protease, partial	K.SIIAGNTDATC(+57.02)PP	39.39	-0.2	658.811	2	28.53	2670900	2699550		0.0622016		0.00159746
										R.WDKDIMLIR.L	37.17	1.1	397.219	3	31.35	2728200
																5399100
18	2	1	53.32	7	18055	gi|33341210	Viridovipera stejnegeri	Snaclec	Stejaggregin-A alpha chain	K.GESQMC(+57.02)QGLSK.W	53.32	0.2	612.771	2	20.23	6256100	3300530		0.0760491		0.00195309
										K.GESQM(+15.99)C(+57.02)QGLSK.W	25.2	0.8	620.769	2	18.09	344960
																6601060
18	1	1	45.23	4	31488	gi|1974298665	Crotalus tigris	SVSP	Snake venom serine protease-like	K.KDDEKDDIM(+15.99)LIR.L	45.23	1.8	502.921	3	24.31	13609000	13609000		0.313571		0.00805312
																13609000
18	1	1	44.04	5	28262	gi|1841905206	Pantherophis guttatus	SVSP	Snake venom serine protease-like	R.IIGGLEC(+57.02)NENEHR.S	44.04	1.6	770.864	2	22.59	4553200	4553200		0.104912		0.00269435
																4553200
18	1	1	39.08	3	28631	gi|2202545480	Bitis atropos	SVSP	Kallikrein 1	R.FLVALYDSR.N	39.08	-1.4	542.295	2	32.49	890220	890220		0.020512		0.000526787
																890220
Fraction 19																		7.72176e+08		0.0778002	0.0753398	96.8376
19	17	1	320.75	70	25386/25387	gi|2289393718/2289393720	Trimeresurus gracilis	SVSP	Plasminogen-activator subtype serine protease (PA1/2) [Tgc-PAH1/2]	K.ETYPDVPHC(+57.02)ANINILDHAVC(+57.02)QAAYPR.L	131.96	0	1008.81	3	32.35	5068700	2.78773e+07		3.61023		0.00280877
										R.LNSSVSNSEHIASLSLPSSPPSVGSVC(+57.02)R.V	124.47	-0.3	956.81	3	30.89	25485000
										R.LLAESSTLC(+57.02)AGILK.G	101.58	0.1	1475.81	1	31.62	165660000
										K.DTC(+57.02)GGDSGGPLIC(+57.02)NGQFQGIVSWGGHPC(+57.02)GQR.L	100.95	-0.2	1092.14	3	35.08	6087700
										K.DDEKDKDIMLIR.L	88.33	-0.5	497.589	3	25.22	8694400
										VVRGDEC(+57.02)NINEHR.S	84.21	1.1	533.255	3	16.31	9202700
										R.VMGWGTISPTK.E	71.65	1.3	1176.61	1	28.93	78355000
										R.VM(+15.99)GWGTISPTK.E	62.65	-0.3	596.805	2	25.75	42401000
										K.KILNEDEQTR.D	59.84	-1	415.885	3	17.87	6391500
										K.ILNEDEQTR.D	50.79	1.2	559.279	2	19.26	2952500
										K.DKDIMLIR.L	50.54	0	502.284	2	25.25	33730000
										K.DKDIM(+15.99)LIR.L	43.64	-0.1	510.281	2	22.44	18562000
										K.KILNEDEQTRDPK.E	42.83	-0.1	529.278	3	18.26	6309100
										K.ILNEDEQTRDPK.E	41.26	-0.2	486.579	3	18.06	2128900
										K.DDEKDKDIM(+15.99)LIR.L	39.43	0.2	502.921	3	22.84	545220
										R.LKPGVYTK.V	29.6	-0.6	453.276	2	16.8	58768000
										K.EKFIC(+57.02)PNR.K	29.11	-0.1	532.271	2	18.92	3572800
																473914520
19	14	3	269.34	38	25006	gi|190195325	Trimeresurus gracilis	CRISP	Cysteine-rich seceretory protein Og-CRPa [Tgc-CRa]	R.KPEIQNEIVDLHNSLR.R	124.21	-0.5	953.013	2	27.61	271840000	40112350		5.19472		0.0040415
										K.C(+57.02)GENIYMSTNPR.K	89.3	-0.4	721.313	2	23.65	41969000
										K.MEWYPEAAANAER.W	87.95	-0.5	513.229	3	29.51	2689500
										K.C(+57.02)PASC(+57.02)FC(+57.02)QNK.I	81.96	0.7	636.252	2	18.86	24329000
										K.C(+57.02)GENIYM(+15.99)STNPR.K	81.63	0	729.311	2	21.15	14203000
										R.RSVNPTASNMLK.M	74.13	-0.1	659.351	2	20.53	6413700
										R.SVNPTASNMLK.M	73.92	0.6	1161.59	1	22.81	77134000
										K.M(+15.99)EWYPEAAANAER.W	71.08	-1.4	777.337	2	27.27	20890000
										K.SKC(+57.02)PASC(+57.02)FC(+57.02)QNK.I	66.07	0.2	496.213	3	17.35	3413700
										SVDFDSESPR.K	64.17	0.1	569.754	2	22.53	6188700
										R.SVNPTASNM(+15.99)LK.M	61.83	1.3	589.298	2	19.11	59355000
										R.RSVNPTASNM(+15.99)LK.M	57.63	-0.2	667.348	2	17.52	7218300
										R.SC(+57.02)QDNYIK.S	54.58	0.6	514.23	2	18.26	24095000
										K.RSC(+57.02)QDNYIK.S	18.58	0.1	592.28	2	16.8	1834000
																561572900
19	10	3	213.44	30	25342	gi|2289393706	Trimeresurus gracilis	SVSP	Kallikrein-like serine protease (KN1) [Tgc-KN1]	R.IMGWGTISDTK.L	90.51	-2.2	1208.6	1	30.05	301660000	301550140		39.052		0.0303825
										K.TEIHLGVHSK.K	80.13	-0.2	560.809	2	18.89	14727000
										R.AAYPELPAK.S	74.71	-0.5	480.263	2	25.54	1097700000
										VIGGRPC(+57.02)NINEHR.S	67.66	0.6	507.929	3	17.21	62344000
										R.IM(+15.99)GWGTISDTK.L	66.37	-3.9	612.798	2	26.57	161410000
										K.FFC(+57.02)LSSK.N	63.54	-1.8	888.427	1	26.33	129250000
										K.WNKDIMLIK.M	56.22	-1	580.828	2	27.6	0
										K.EKFFC(+57.02)LSSK.N	53.99	-0.4	573.286	2	24.64	14843000
										R.AAYPELPAKSR.T	52.27	0.9	601.831	2	20.7	1967400
										K.LILPDVPR.C	42.45	-2.7	922.569	1	30.02	1231600000
																3015501400
19	4	1	171.42	16	28942	gi|1333445426	Crotalus tigris	SVSP	Serine endopeptidase	K.EIYPDVPHC(+57.02)ANINILDYEVC(+57.02)R.K	104.07	-0.1	864.074	3	35.5	830940	47052235		6.09346		0.00474073
										R.TLC(+57.02)AGILEGGK.D	65.32	-2.8	1118.58	1	26.44	43285000
										K.FFC(+57.02)LSSK.N	63.54	-1.8	888.427	1	26.33	129250000
										K.EKFFC(+57.02)LSSK.N	53.99	-0.4	573.286	2	24.64	14843000
																188208940
19	8	4	167.16	38	13787	OQ614864	Trimeresurus gracilis	VEGF	Tgc-VGFb	R.C(+57.02)GGC(+57.02)C(+57.02)GDESLTC(+57.02)TAVGK.R	91.11	-0.5	916.357	2	23.03	14709000	15092990		1.9546		0.00152069
										K.IEVMQFAEHTGC(+57.02)EC(+57.02)RPR.S	82.16	-0.5	1060.48	2	25.34	23761000
										R.C(+57.02)GGC(+57.02)C(+57.02)GDESLTC(+57.02)TAVGKR.S	69.78	-0.1	663.274	3	20.61	614020
										K.IEVM(+15.99)QFAEHTGC(+57.02)EC(+57.02)RPR.S	65.58	-0.4	712.652	3	22.61	6622800
										QVMPFMEVFDR.S	46.83	-0.2	699.831	2	48.65	10282000
										QVM(+15.99)PFM(+15.99)EVFDR.S	41.07	-0.1	715.826	2	39.17	8929100
										QVM(+15.99)PFMEVFDR.S	38.57	-0.7	707.828	2	43.67	28869000
										QVMPFM(+15.99)EVFDR.S	37.11	-0.7	707.828	2	43.67	26957000
																120743920
19	3	1	165.57	12	26688	gi|190195321	Daboia russelii	CRISP	Cysteine-rich seceretory protein Dr-CRPK	R.RPEIQNEIVDLHNSLR.R	121.59	-8.7	645.008	3	31.3	11510000	11696500		1.51475		0.00117848
										K.MEWYPEAAANAER.W	87.95	-0.5	513.229	3	29.51	2689500
										K.M(+15.99)EWYPEAAANAER.W	71.08	-1.4	777.337	2	27.27	20890000
																35089500
19	5	1	160.74	18	26387	gi|383280398	Gloydius halys	SVSP	Chain A Snake-venom Thrombin-like Enzyme	IIGGDEC(+57.02)NINEHR.F	93.39	-0.9	763.854	2	20.27	27355000	43536060		5.6381		0.00438646
										R.TLC(+57.02)AGILEGGK.D	65.32	-2.8	1118.58	1	26.44	43285000
										K.FFC(+57.02)LSSK.N	63.54	-1.8	888.427	1	26.33	129250000
										K.EKFFC(+57.02)LSSK.N	53.99	-0.4	573.286	2	24.64	14843000
										R.FLVALYTSR.S	18.96	0.4	535.306	2	31.69	2947300
																217680300
19	3	1	160.51	7	60312	gi|1663479917	Protobothrops mucrosquamatus	SVMP III	Metalloproteinase-disintegrin-like atrolysin-A, partial	K.YSEDLDYGMVDHGTK.C	99.32	-0.9	865.372	2	25.72	2826600	1.39261e+06		0.180348		0.000140311
										R.LFC(+57.02)EFNNFPC(+57.02)QYK.Y	79.5	0.2	883.887	2	33.15	650800
										K.LQGEMYLIEPLK.L	64.31	-1.7	717.388	2	34.2	700420
																4177820
19	7	1	158.46	23	28593	gi|2035122138	Bothrops jararaca	SVSP	Snake venom serine protease precursor	R.AAHGGLPATSR.T	80.39	0.1	519.278	2	15.76	30949000	4.01519e+07		5.19983		0.00404548
										R.TLC(+57.02)AGILEGGK.D	65.32	-2.8	1118.58	1	26.44	43285000
										K.FFC(+57.02)LSSK.T	63.54	-1.8	888.427	1	26.33	129250000
										K.EKFFC(+57.02)LSSK.T	53.99	-0.4	573.286	2	24.64	14843000
										R.IMGWGTISPTK.V	53.64	-0.2	595.815	2	30.31	1020700
										R.LKPGVYTK.V	29.6	-0.6	453.276	2	16.8	58768000
										R.FLVALYTSR.S	18.96	0.4	535.306	2	31.69	2947300
																281063000
19	5	2	156.35	33	16223	gi|34922643	Lachesis stenophrys	Snaclec	C-type lectin LmsL; Galactose-specific lectin; Mutina	R.YGESLEIAEYISDYHK.G	98.77	-2.2	639.634	3	34.17	704300	1185120		0.153478		0.000119406
										R.SC(+57.02)TDYLTWDK.N	56.79	0.1	644.779	2	29.56	1842700
										K.NAFLC(+57.02)QC(+57.02)K.F	50.17	-0.3	520.736	2	21.35	1608300
										K.AWEDAEMFC(+57.02)R.K	49.83	0.5	657.766	2	30.96	955720
										K.AWEDAEM(+15.99)FC(+57.02)R.K	42.94	-1.1	665.763	2	27.59	814580
																5925600
19	5	4	152.22	17	27163	gi|538259841	Protobothrops flavoviridis	NGF	Nerve growth factor	R.ALTMEGNQASWR.F	78.91	-0.1	682.325	2	26.14	2216500	3250994		0.421017		0.000327552
										R.IDTAC(+57.02)VC(+57.02)VISR.K	73.21	-1.9	647.317	2	26.39	6009600
										R.ALTM(+15.99)EGNQASWR.F	69.92	-0.1	690.322	2	22.64	910870
										R.NPNPVPTGC(+57.02)R.G	63.3	-0.2	556.269	2	18.92	3839300
										K.QYFFETK.C	62.4	-1.9	962.46	1	27	3278700
																16254970
19	5	1	151.39	18	26048	gi|158514815	Gloydius halys	SVSP	Snake venom serine protease pallase	VIGGDEC(+57.02)NINEHR.F	84.05	-0.9	756.846	2	19.34	42413000	46547660		6.02812		0.00468989
										R.TLC(+57.02)AGILEGGK.D	65.32	-2.8	1118.58	1	26.44	43285000
										K.FFC(+57.02)LSSK.K	63.54	-1.8	888.427	1	26.33	129250000
										K.EKFFC(+57.02)LSSK.K	53.99	-0.4	573.286	2	24.64	14843000
										R.FLVALYTSR.T	18.96	0.4	535.306	2	31.69	2947300
																232738300
19	3	1	147.26	6	69644	gi|1002606715	Protobothrops mucrosquamatus	SVMP III	Zinc metalloproteinase-disintegrin-like VMP-III	R.GLFSEDYSETHYSPDGR.E	96.39	0.2	653.95	3	28.51	1439900	785577		0.101735		7.91504e-05
										K.LQGEMYLIEPLK.F	64.31	-1.7	717.388	2	34.2	700420
										R.LFC(+57.02)VQGPIGK.K	56.16	-0.5	559.805	2	28.31	216410
																2356730
19	3	1	138.47	10	28903	gi|1180525223	Agkistrodon contortrix contortrix	SVSP	Serine proteinase 12a	R.VMGWGTTTSPQETLPDVPR.C	121.81	0.5	1036.51	2	33.43	73220000	42050140		5.44567		0.00423674
										R.VM(+15.99)GWGTTTSPQETLPDVPR.C	117.67	-0.3	1044.51	2	31.56	52180000
										R.KPALYTK.V	33.32	-0.4	410.75	2	15.24	750420
																126150420
19	2	1	134.7	12	30103	gi|109254950	Sistrurus catenatus edwardsi	SVSP	Serine proteinase isoform 7	K.SEHIAPLSLPSSPPSVGSVC(+57.02)R.V	102.04	0.8	726.373	3	30.24	8682500	25983750		3.365		0.00261798
										R.TLC(+57.02)AGILEGGK.D	65.32	-2.8	1118.58	1	26.44	43285000
																51967500
19	3	1	133.76	18	28008	gi|1333445332	Crotalus lepidus	SVSP	Serine endopeptidase	R.LNSSVSNSEHIAPLSLPSSPPSVGSVC(+57.02)R.I	106.94	-0.5	960.15	3	31.13	4245200	2.94623e+06		0.381549		0.000296846
										R.IMGWGTISPTK.E	53.64	-0.2	595.815	2	30.31	1020700
										K.EKFIC(+57.02)PNR.K	29.11	-0.1	532.271	2	18.92	3572800
																8838700
19	3	1	129.6	19	18492	gi|538260107	Ovophis okinavensis	Snaclec	Galactose binding lectin	K.GQAEVWIGLQDK.K	84.48	0.1	672.351	2	30.7	2493800	1981600		0.256625		0.000199655
										R.SC(+57.02)TDYLTWDK.N	56.79	0.1	644.779	2	29.56	1842700
										K.NAFLC(+57.02)QC(+57.02)K.F	50.17	-0.3	520.736	2	21.35	1608300
																5944800
19	5	1	128.12	18	26201	gi|158563937	Gloydius ussuriensis	SVSP	Snake venom serine protease ussurin	R.TLC(+57.02)AGILEGGK.D	65.32	-2.8	1118.58	1	26.44	43285000	38108022		4.93515		0.00383956
										K.FFC(+57.02)LSSK.T	63.54	-1.8	888.427	1	26.33	129250000
										K.EKFFC(+57.02)LSSK.T	53.99	-0.4	573.286	2	24.64	14843000
										VIGGVEC(+57.02)NINEHR.F	52.1	8.2	499.585	3	18.35	214810
										R.FLVALYTSR.S	18.96	0.4	535.306	2	31.69	2947300
																190540110
19	3	3	122.63	15	24820	gi|190195327	Trimeresurus gracilis	CRISP	Cysteine-rich seceretory protein Og-CRPb, partial [Tgc-CRb]	K.SNC(+57.02)PASC(+57.02)FC(+57.02)HNEIK	69.56	-0.1	575.238	3	20.93	1003200	971360		0.125795		9.78689e-05
										R.VIQSWYDENK.N	68.51	-0.8	641.309	2	25.53	1155600
										R.SYLLGC(+57.02)AAAR.C	56.44	-1.2	541.276	2	25.03	755280
																2914080
19	2	1	114.82	11	28144	gi|1041577231	Agkistrodon conanti	SVSP	Serine proteinase 1	R.IAPLSLPSSPPSVGSVC(+57.02)R.I	88	-1	912.487	2	32.5	3517600	2269150		0.293864		0.000228627
										R.IMGWGTISPTK.V	53.64	-0.2	595.815	2	30.31	1020700
																4538300
19	4	2	109.42	15	26357	gi|2205501413	Malpolon monspessulanus	CRISP	Cysteine-rich secretory protein, partial	K.C(+57.02)GENIYMSTNPR.T	89.3	-0.4	721.313	2	23.65	41969000	15755985		2.04047		0.00158749
										K.C(+57.02)GENIYM(+15.99)STNPR.T	81.63	0	729.311	2	21.15	14203000
										K.EIVDLHNSLR.R	40.22	-1	399.219	3	24.83	222540
										K.M(+15.99)EWYPEAASNAER.W	16.36	-2.4	785.334	2	29.51	6629400
																63023940
19	3	3	96.68	6	58087	gi|538260091	Ovophis okinavensis	LAAO	L-amino acid oxidase	K.SAGQLYEESLGK.V	78.76	0.3	641.32	2	25.09	352280	226204		0.0292944		2.27911e-05
										K.VVEELKR.T	35.84	0.3	436.764	2	16.6	238110
										R.VGEVNKDPGLLK.Y	27.19	0.2	634.864	2	21.48	88223
																678613
19	2	1	82.42	6	43816	gi|335892630	Trimeresurus gracilis	SVMP I	Metalloprotease PI [Tgc-MP]	K.FLTDRNPQC(+57.02)IAN	55.23	-0.4	724.851	2	25.85	390880	388705		0.0503389		3.91638e-05
										K.YEDTMQYEFK.V	54.37	-0.2	677.287	2	27.48	386530
																777410
19	1	1	79.88	9	15686	gi|1002567967	Protobothrops mucrosquamatus	CYS	Cystatin-1	R.VVEAQSQVVSGAK.Y	79.88	0.8	651.357	2	19.77	158290	158290		0.0204992		1.59484e-05
																158290
19	2	1	78.41	7	27850	gi|1333445434	Crotalus tigris	SVSP	Serine endopeptidase	R.TLC(+57.02)AGIVQGGK.D	61.68	0.2	1103.59	1	22.42	61104000	31793700		4.11742		0.00320336
										K.FFC(+57.02)PNKK.K	33.44	0.1	470.739	2	17.35	2483400
																63587400
19	1	1	59.69	5	15689	gi|59727071	Trimeresurus gracilis	PLA2	Acidic phospholipase A2 [Tgc-E6]	K.AAAIC(+57.02)FR.D	59.69	-0.5	404.71	2	22.36	2421500	2421500		0.313594		0.000243977
																2421500
19	1	1	54.79	7	18055	gi|33341210	Viridovipera stejnegeri	Snaclec	Stejaggregin-A alpha chain	K.GESQMC(+57.02)QGLSK.W	54.79	-0.2	612.771	2	19.2	1883700	2470400		0.319927		0.000248904
										K.GESQM(+15.99)C(+57.02)QGLSK.W	33.64	0.2	620.769	2	17.1	586700
																2470400
Fraction 20																		624000000		0.804657	0.352837	43.8494
20	13	1	238.66	50	25386/25387	gi|2289393718/2289393720	Trimeresurus gracilis	SVSP	Plasminogen-activator subtype serine protease (PA1/2) [Tgc-PAH1/2]	K.ETYPDVPHC(+57.02)ANINILDHAVC(+57.02)QAAYPR.L	104.55	1	1008.81	3	32.79	6138200	9.48602e+06		1.5202		0.0122324
										R.LNSSVSNSEHIASLSLPSSPPSVGSVC(+57.02)R.V	91.47	0.1	956.81	3	31.19	1212800
										R.LLAESSTLC(+57.02)AGILK.G	77.75	-4.7	738.407	2	32.01	29409000
										K.DDEKDKDIMLIR.L	73.63	-0.8	745.879	2	25.88	3288900
										K.KILNEDEQTR.D	64.98	0	415.886	3	18.45	48175000
										VVRGDEC(+57.02)NINEHR.S	63.34	-0.1	533.255	3	17.37	312960
										R.VMGWGTISPTK.E	62.8	0.3	588.808	2	29.4	3967800
										R.VM(+15.99)GWGTISPTK.E	59.76	-0.2	596.805	2	26.41	1584900
										K.DKDIMLIR.L	49.21	-0.1	502.284	2	25.97	11575000
										K.ILNEDEQTR.D	48.28	0.4	559.278	2	20.1	11937000
										K.DKDIM(+15.99)LIR.L	40.64	-1.3	510.281	2	24.33	5015400
										K.ILNEDEQTRDPK.E	27.03	0.2	486.579	3	18.81	125090
										K.KILNEDEQTRDPK.E	23.79	0.7	529.278	3	19.41	576190
																123318240
20	10	4	194.18	36	25006	gi|190195325	Trimeresurus gracilis	CRISP	Cysteine-rich seceretory protein Og-CRPa [Tgc-CRa]	R.KPEIQNEIVDLHNSLR.R	91.44	-0.1	635.678	3	28.3	5024600	1466696		0.235047		0.00189133
										K.MEWYPEAAANAER.W	72.95	-0.7	769.34	2	29.94	2981700
										K.C(+57.02)GENIYMSTNPR.K	68.39	0.1	721.314	2	24.33	2604000
										K.C(+57.02)PASC(+57.02)FC(+57.02)QNK.I	64.85	0.4	636.252	2	19.69	182900
										K.M(+15.99)EWYPEAAANAER.W	64.2	-1	777.337	2	27.81	600940
										R.SVNPTASNMLK.M	58.69	0.5	581.301	2	23.53	1401400
										SVDFDSESPR.K	58.45	-1.2	569.754	2	23.3	571430
										K.C(+57.02)GENIYM(+15.99)STNPR.K	54.37	-0.5	729.311	2	21.91	134450
										R.SVNPTASNM(+15.99)LK.M	51.78	0.5	589.298	2	21.21	586430
										R.SC(+57.02)QDNYIK.S	40.36	-0.1	514.229	2	19.19	579110
																14666960
20	9	5	188.02	17	68328	gi|335892636	Trimeresurus gracilis	SVMP III	Metalloprotease PIII [Tgc-PIII]	K.KISC(+57.02)QSTSSQSDPDIGMVDLGSK.C	81.57	-2.9	814.047	3	27.31	601620	435219		0.0697466		0.000561221
										K.ISC(+57.02)QSTSSQSDPDIGMVDLGSK.C	75	2.2	1156.53	2	30.26	283500
										K.YEDTMQYEFK.V	65.44	-0.4	677.287	2	28.04	492070
										K.FSDSEAHAVFK.Y	59	0.7	619.296	2	23.3	375170
										K.LQGEMYLIEPLK.F	58.38	0.8	717.39	2	34.71	634260
										R.LFC(+57.02)VQGPIEK.K	52.26	-0.5	595.815	2	28.47	168110
										R.IFPC(+57.02)APQDIK.C	50.43	-1.8	594.807	2	27.44	1211000
										K.LIPGTQC(+57.02)EDGEC(+57.02)C(+57.02)EQC(+57.02)R.F	38.3	-0.8	704.613	3	23.86	90636
										K.VNGEPVILHLEK.N	20.28	0.2	674.385	2	26.62	60603
																3916969
20	8	3	182.25	33	25342	gi|2289393706	Trimeresurus gracilis	SVSP	Kallikrein-like serine protease (KN1) [Tgc-KN1]	K.MDRPVNNSEHIAPLSLPSSPPSVGSVC(+57.02)R.I	86.54	-0.1	1001.83	3	29.79	895190	6.01374e+07		9.63741		0.0775481
										R.IMGWGTISDTK.L	73.78	-2.1	1208.6	1	30.49	86872000
										R.AAYPELPAK.S	67.28	-1.4	959.518	1	24.36	331500000
										R.IM(+15.99)GWGTISDTK.L	62.07	-0.9	612.799	2	27.21	42375000
										VIGGRPC(+57.02)NINEHR.S	55.01	0.1	507.928	3	18.2	735050
										K.LILPDVPR.C	48.19	-2.4	922.57	1	30.48	11944000
										K.FFC(+57.02)LSSK.N	45.24	-0.2	888.428	1	27.02	5698000
										K.EKFFC(+57.02)LSSK.N	38.2	1.2	573.287	2	25.35	1080100
																481099340
20	6	1	177.43	29	25409	gi|2289393712	Trimeresurus gracilis	SVSP	Kallikrein-like serine protease (KN4) [Tgc-KN4]	K.LDRPISNSAHIAPLSLPSSPPSVGSVC(+57.02)R.I	92.75	-0.2	972.178	3	30.66	3014000	5.70276e+07		9.13904		0.0735379
										IIGGDEC(+57.02)NTNEHR.F	82.05	-0.7	757.836	2	18.15	5098700
										R.AAYPELPAK.S	67.28	-1.4	959.518	1	24.36	331500000
										R.IM(+15.99)GWGTISPTK.V	48.58	-3.1	603.811	2	27.61	330960
										R.IMGWGTISPTK.V	48.45	1	595.816	2	30.74	2158100
										K.FFC(+57.02)VSSK.N	45.39	0.3	874.413	1	24.12	63807
																342165567
20	6	1	167.92	40	16223	gi|34922643	Lachesis stenophrys	Snaclec	C-type lectin LmsL; Galactose-specific lectin; Mutina	R.YGESLEIAEYISDYHK.G	86.96	-0.5	958.949	2	34.68	8547100	12938095		2.07341		0.0166839
										R.SC(+57.02)TDYLTWDK.N	64.74	-0.6	1288.55	1	30	26909000
										K.NAFLC(+57.02)QC(+57.02)K.F	56.09	0.6	520.736	2	22.16	5659500
										K.AWEDAEMFC(+57.02)R.K	46.5	0.1	657.766	2	31.4	21529000
										K.KDFSWEWTDR.S	45.28	-1.5	457.21	3	30.05	644970
										K.AWEDAEM(+15.99)FC(+57.02)R.K	42.79	-0.2	665.763	2	28.13	14339000
																77628570
20	4	3	167.36	29	15689	gi|59727071	Trimeresurus gracilis	PLA2	Acidic phospholipase A2 [Tgc-E6]	K.KDVYTYSEENGDIVC(+57.02)GGDDPC(+57.02)R.K	97.87	0.7	1275.03	2	27.11	170690	542387		0.086921		0.000699416
										K.KDVYTYSEENGDIVC(+57.02)GGDDPC(+57.02)RK.E	74.1	-0.6	893.054	3	25.01	1073400
										K.AAAIC(+57.02)FR.D	59.88	-1	404.71	2	23.2	845180
										R.C(+57.02)C(+57.02)FVHDC(+57.02)C(+57.02)YGK.A	49.9	-0.5	502.519	3	21.41	80277
																2169547
20	4	1	156.65	33	16291	gi|33357350	Crotalus atrox	Snaclec	Chain B Galactose-specific lectin	R.YGESLEIAEYISDYHK.G	86.96	-0.5	958.949	2	34.68	8547100	9.84234e+06		1.5773		0.0126918
										R.SC(+57.02)TDYLTWDK.N	64.74	-0.6	1288.55	1	30	26909000
										K.KDFSWEWTDR.S	45.28	-1.5	457.21	3	30.05	644970
										K.DAFLC(+57.02)QC(+57.02)K.F	43.01	0.1	521.228	2	26.08	3268300
																39369370
20	6	1	143.54	23	24799	gi|1534918641	Protobothrops flavoviridis	CRISP	Chain A Cysteine-rich venom protein triflin	K.MEWYPEAAANAER.W	72.95	-0.7	769.34	2	29.94	2981700	1.01431e+06		0.16255		0.00130797
										R.KPEIQNEIIDLHNSLR.R	68.59	-0.1	640.35	3	29.12	332510
										K.C(+57.02)PASC(+57.02)FC(+57.02)QNK.I	64.85	0.4	636.252	2	19.69	182900
										K.M(+15.99)EWYPEAAANAER.W	64.2	-1	777.337	2	27.81	600940
										R.SVNPTASNMLK.M	58.69	0.5	581.301	2	23.53	1401400
										R.SVNPTASNM(+15.99)LK.M	51.78	0.5	589.298	2	21.21	586430
																6085880
20	3	1	139.27	9	53646	gi|50403719	Protobothrops flavoviridis	SVMP II	Snake venom metalloproteinase HR2a, HR2b; Trimerelysin II	K.GLFSEDYSETHYSPDGR.E	91.51	-0.5	980.421	2	28.96	1434700	639550		0.102492		0.000824709
										K.YEDAMQYEFK.V	62.64	-0.1	662.282	2	28.6	284710
										R.IQNDADSTASISAC(+57.02)DGLK.G	49.31	0	933.431	2	26	199240
																1918650
20	5	4	131.89	17	27163	gi|538259841	Protobothrops flavoviridis	NGF	Nerve growth factor	R.IDTAC(+57.02)VC(+57.02)VISR.K	71.35	0.4	647.318	2	27.03	5362800	1918520		0.307455		0.00247396
										R.ALTM(+15.99)EGNQASWR.F	65.52	-0.3	690.322	2	23.39	407570
										R.ALTMEGNQASWR.F	62.52	-0.1	682.325	2	26.79	1487300
										R.NPNPVPTGC(+57.02)R.G	54.16	-0.1	556.269	2	19.73	904430
										K.QYFFETK.C	38.9	-2.7	481.733	2	27.64	1430500
																9592600
20	4	4	129.92	8	58087	gi|538260091	Ovophis okinavensis	LAAO	L-amino acid oxidase	K.SAGQLYEESLGK.V	74.72	0.4	641.32	2	25.73	747500	678960		0.108808		0.000875529
										R.ETDYEEFLEIAR.N	63.61	-0.4	757.854	2	37.7	914560
										R.VGEVNKDPGLLK.Y	45.77	0.1	423.579	3	22.25	799220
										K.VVEELKR.T	32.52	-0.2	436.764	2	17.58	254560
																2715840
20	3	1	129.13	19	18492	gi|538260107	Ovophis okinavensis	Snaclec	Galactose binding lectin	K.GQAEVWIGLQDK.K	78.06	0.5	672.352	2	31.11	17294000	1.66208e+07		2.6636		0.0214328
										R.SC(+57.02)TDYLTWDK.N	64.74	-0.6	1288.55	1	30	26909000
										K.NAFLC(+57.02)QC(+57.02)K.F	56.09	0.6	520.736	2	22.16	5659500
																49862500
20	7	3	125.88	37	13787	OQ614864	Trimeresurus gracilis	VEGF	Tgc-VGFb	R.C(+57.02)GGC(+57.02)C(+57.02)GDESLTC(+57.02)TAVGK.R	78.67	-0.5	916.357	2	23.74	16993000	1.7084e+07		2.73782		0.0220301
										K.IEVM(+15.99)QFAEHTGC(+57.02)EC(+57.02)RPR.S	63.4	-0.5	712.652	3	23.27	3428200
										K.IEVMQFAEHTGC(+57.02)EC(+57.02)RPR.S	63.37	0.4	707.321	3	25.91	17127000
										QVMPFMEVFDR.S	46.53	0.5	699.831	2	48.9	25925000
										QVM(+15.99)PFM(+15.99)EVFDR.S	46.06	-0.1	715.826	2	39.74	4117700
										QVMPFM(+15.99)EVFDR.S	40.67	-0.5	707.828	2	44.11	21867000
										QVM(+15.99)PFMEVFDR.S	39.95	-0.5	707.828	2	44.11	30130000
																119587900
20	4	1	123.97	11	24807	gi|2289393722	Trimeresurus gracilis	SVSP	Plasminogen-activator subtype serine protease (PA3) [Tgc-PA3]	VVGGDEC(+57.02)NINEHR.S	79.2	-0.3	749.838	2	20.04	155230000	4.3047e+07		6.89856		0.0555098
										K.NDDEKDKDIMLIR.L	56.72	1	802.902	2	24.97	367670
										K.DKDIMLIR.L	49.21	-0.1	502.284	2	25.97	11575000
										K.DKDIM(+15.99)LIR.L	40.64	-1.3	510.281	2	24.33	5015400
																172188070
20	3	1	122.87	12	26688	gi|190195321	Daboia russelii	CRISP	Cysteine-rich seceretory protein Dr-CRPK	R.RPEIQNEIVDLHNSLR.R	86.39	-5	645.01	3	31.63	312860	1298500		0.208093		0.00167444
										K.MEWYPEAAANAER.W	72.95	-0.7	769.34	2	29.94	2981700
										K.M(+15.99)EWYPEAAANAER.W	64.2	-1	777.337	2	27.81	600940
																3895500
20	4	1	122.41	14	26387	gi|383280398	Gloydius halys	SVSP	Chain A Snake-venom Thrombin-like Enzyme	IIGGDEC(+57.02)NINEHR.F	69.57	-0.7	763.854	2	21.05	5381600	4378725		0.701719		0.00564643
										R.TLC(+57.02)AGILEGGK.D	56.4	0.5	559.798	2	27.08	5355200
										K.FFC(+57.02)LSSK.N	45.24	-0.2	888.428	1	27.02	5698000
										K.EKFFC(+57.02)LSSK.N	38.2	1.2	573.287	2	25.35	1080100
																17514900
20	4	2	113.5	12	43816	gi|335892630	Trimeresurus gracilis	SVMP I	Metalloprotease PI [Tgc-MP]	K.YEDTMQYEFK.V	65.44	-0.4	677.287	2	28.04	492070	205671		0.0329601		0.000265216
										K.YSVGVVQDHTTK.V	62.24	0.5	667.341	2	20.97	57010
										K.FLTDRNPQC(+57.02)IAN	50.82	-1.1	724.85	2	26.5	213000
										K.VNGEPVILHLEK.N	20.28	0.2	674.385	2	26.62	60603
																822683
20	2	1	112.62	12	30103	gi|109254950	Sistrurus catenatus edwardsi	SVSP	Serine proteinase isoform 7	K.SEHIAPLSLPSSPPSVGSVC(+57.02)R.V	84.42	-1.2	726.371	3	30.57	2440200	3897700		0.624631		0.00502614
										R.TLC(+57.02)AGILEGGK.D	56.4	0.5	559.798	2	27.08	5355200
																7795400
20	4	3	109.37	21	24820	gi|190195327	Trimeresurus gracilis	CRISP	Cysteine-rich seceretory protein Og-CRPb, partial [Tgc-CRb]	K.SNC(+57.02)PASC(+57.02)FC(+57.02)HNEIK	63.08	0.3	575.238	3	21.71	181370	270100		0.0432853		0.000348298
										K.YENM(+15.99)YTNC(+57.02)DSLAQHSSC(+57.02)QNNNMK.S	55.73	-0.8	942.371	3	22.84	117070
										R.VIQSWYDENK.N	55.27	-0.9	641.308	2	26.17	620230
										K.YENMYTNC(+57.02)DSLAQHSSC(+57.02)QNNNMK.S	41.17	0.1	937.041	3	24.21	161730
																1080400
20	4	1	102.15	12	28352	gi|1041577225	Agkistrodon conanti	SVSP	Serine proteinase 2	R.TLC(+57.02)AGILEGGK.D	56.4	0.5	559.798	2	27.08	5355200	3.05586e+06		0.489721		0.00394057
										K.FFC(+57.02)LSSK.N	45.24	-0.2	888.428	1	27.02	5698000
										R.GAHAGLPATSR.T	40.71	-0.1	346.521	3	16.72	90129
										K.EKFFC(+57.02)LSSK.N	38.2	1.2	573.287	2	25.35	1080100
																12223429
20	3	1	100.07	11	28144	gi|1041577231	Agkistrodon conanti	SVSP	Serine proteinase 1	R.IAPLSLPSSPPSVGSVC(+57.02)R.I	75.78	-0.3	912.487	2	32.97	1825900	1438320		0.2305		0.00185474
										R.IM(+15.99)GWGTISPTK.V	48.58	-3.1	603.811	2	27.61	330960
										R.IMGWGTISPTK.V	48.45	1	595.816	2	30.74	2158100
																4314960
20	3	1	97.57	14	25261	gi|1334616	Calloselasma rhodostoma	SVSP	Ancrod-like protein	R.TLC(+57.02)AGILEGGK.S	56.4	0.5	559.798	2	27.08	5355200	2340682		0.375109		0.00301834
										K.WDKDIMLIK.L	53.05	-0.9	581.32	2	29.65	1606500
										VGGDEC(+57.02)NINEHR.F	43.91	-0.9	467.205	3	17.9	60346
																7022046
20	2	1	93.74	7	28903	gi|1180525223	Agkistrodon contortrix contortrix	SVSP	Serine proteinase 12a	R.VMGWGTTTSPQETLPDVPR.C	93.74	-0.2	1036.51	2	33.94	27713000	17967400		2.87939		0.0231692
										R.VM(+15.99)GWGTTTSPQETLPDVPR.C	92.43	0.2	1044.51	2	31.9	8221800
																35934800
20	3	1	80.01	18	13664	gi|104408	Gloydius halys	PLA2	Phospholipase A2	SLM(+15.99)QFETLIM(+15.99)K.I	55.05	-0.4	686.846	2	33.34	992450	545639		0.0874421		0.00070361
										R.C(+57.02)C(+57.02)FVHDC(+57.02)C(+57.02)YGK.V	49.9	-0.5	502.519	3	21.41	80277
										SLMQFETLIM(+15.99)K.I	46.24	-0.1	678.849	2	35.87	564190
																1636917
20	2	1	75.86	7	27682	gi|1041578935	Sistrurus tergeminus	SVSP	Serine proteinase 13b	R.TLC(+57.02)AGILEGGK.D	56.4	0.5	559.798	2	27.08	5355200	3073505		0.492549		0.00396333
										K.FFC(+57.02)PDKK.D	38.91	0.4	471.231	2	19.19	791810
																6147010
20	1	1	67.86	9	15686	gi|1002567967	Protobothrops mucrosquamatus	CYS	Cystatin-1	R.VVEAQSQVVSGAK.Y	67.86	-0.8	651.356	2	20.56	131070	131070		0.0210048		0.000169017
																131070
20	1	1	60.74	87	1640	gi|82116517	Crotalus atrox	SVSP	Alpha-fibrinogenase A2	VPGGDEC(+57.02)NINEHR.S	60.74	-0.2	499.556	3	19.92	26457	26457		0.0042399		3.41167e-05
																26457
20	2	1	56.04	9	28028	gi|82242792	Viridovipera stejnegeri	SVSP	Beta-fibrinogenase stejnefibrase-2 Precursor	R.TLC(+57.02)AGIVEGGK.D	56.04	-1.8	552.788	2	24.36	2061800	1584050		0.253854		0.00204266
										K.SIIAGNTAATC(+57.02)PP	22.09	0.2	636.816	2	27.9	1106300
																3168100
20	1	1	51.77	7	18055	gi|33341210	Viridovipera stejnegeri	Snaclec	Stejaggregin-A alpha chain	K.GESQMC(+57.02)QGLSK.W	51.77	0.4	612.771	2	20.04	527340	527340		0.0845096		0.000680013
																527340
Fraction 21																		7.68869e+08		1.89736	1.89564	99.9092
21	11	2	277.88	48	25409	gi|2289393712	Trimeresurus gracilis	SVSP	Kallikrein-like serine protease (KN4) [Tgc-KN4]	K.LDRPISNSAHIAPLSLPSSPPSVGSVC(+57.02)R.I	136.27	-0.3	972.178	3	30.29	83298000	3.00369e+08		39.0664		0.741231
										IIGGDEC(+57.02)NTNEHR.F	102.02	0.1	757.836	2	17.85	687970000
										K.VILPDVPHC(+57.02)ANINLLDYSVC(+57.02)R.A	94.85	0	823.419	3	36.73	2032100
										R.AAYPELPAK.S	69.55	-0.2	480.263	2	30.04	2320500000
										R.IMGWGTISPTK.V	61.37	1.9	1190.63	1	30.37	107180000
										K.WNKDIMLIK.L	54.4	-0.8	580.828	2	27.86	5476100
										R.IM(+15.99)GWGTISPTK.V	51.7	0.3	603.813	2	28.39	29611000
										K.FFC(+57.02)VSSK.N	45.33	0.9	874.413	1	23.77	49286000
										K.EKFFC(+57.02)VSSK.N	42.21	0.3	566.279	2	22.79	9768000
										R.AAYPELPAKSR.T	41.57	0.5	401.556	3	21.18	146040
										K.LQFGLHSLK.V	38.73	0.4	521.806	2	26.22	8795200
																3304062440
21	5	4	215.56	35	15689	gi|59727071	Trimeresurus gracilis	PLA2	Acidic phospholipase A2 [Tgc-E6]	K.KDVYTYSEENGDIVC(+57.02)GGDDPC(+57.02)R.K	123.8	-0.8	1275.03	2	26.84	399470	1.25352e+06		0.163034		0.00309334
										K.KDVYTYSEENGDIVC(+57.02)GGDDPC(+57.02)RK.E	110.91	0	893.055	3	24.7	4561800
										K.AAAIC(+57.02)FR.D	59.71	-0.6	404.71	2	22.87	1067200
										R.C(+57.02)C(+57.02)FVHDC(+57.02)C(+57.02)YGK.A	39.43	-0.3	502.519	3	21.08	61658
										K.TYWM(+15.99)FPAK.N	32.68	-0.7	530.252	2	29.6	177450
																6267578
21	11	1	185.26	27	25386/25387	gi|2289393718/2289393720	Trimeresurus gracilis	SVSP	Plasminogen-activator subtype serine protease (PA1/2) [Tgc-PAH1/2]	R.LLAESSTLC(+57.02)AGILK.G	80.29	-4	738.408	2	31.74	9081700	1.97474e+06		0.256836		0.00487312
										VVRGDEC(+57.02)NINEHR.S	67.75	0.9	533.255	3	17.09	518010
										K.KILNEDEQTR.D	64.81	0.4	415.886	3	18.45	4542800
										K.DDEKDKDIMLIR.L	64.06	-0.8	745.879	2	25.61	1573400
										R.VMGWGTISPTK.E	61.05	0.8	588.808	2	29.12	1516400
										K.ILNEDEQTR.D	55.56	0	559.278	2	19.37	1303500
										K.DKDIMLIR.L	49.1	0	502.284	2	25.77	906180
										R.VM(+15.99)GWGTISPTK.E	47.26	0.4	596.805	2	26.05	201550
										K.ILNEDEQTRDPK.E	39.86	-0.4	729.365	2	18.64	477690
										K.KILNEDEQTRDPK.E	29.51	-0.5	529.277	3	19.07	1453400
										K.DKDIM(+15.99)LIR.L	24.39	-1.9	340.523	3	22.98	147470
																21722100
21	5	1	178.63	21	28307	gi|1002585685	Protobothrops mucrosquamatus	SVSP	Snake venom serine protease serpentokallikrein-2 isoform X1	K.SAHIAPLSLPSSPPSVGSVC(+57.02)R.I	115.42	0.5	707.037	3	30	12018000	37782322		4.91401		0.0932366
										R.IMGWGTISPTK.V	61.37	1.9	1190.63	1	30.37	107180000
										R.TLC(+57.02)AGILEGGK.D	56.2	-1.2	559.797	2	26.74	39548000
										R.AAYPELPATSR.T	55.18	-5.9	588.303	2	30.88	554610
										R.IM(+15.99)GWGTISPTK.V	51.7	0.3	603.813	2	28.39	29611000
																188911610
21	9	2	156.88	26	25342	gi|2289393706	Trimeresurus gracilis	SVSP	Kallikrein-like serine protease (KN1) [Tgc-KN1]	R.IMGWGTISDTK.L	69.7	-0.9	604.802	2	30.17	18409000	2.61774e+08		34.0466		0.645987
										R.AAYPELPAK.S	69.55	-0.2	480.263	2	30.04	2320500000
										R.IM(+15.99)GWGTISDTK.L	58.74	-0.3	612.8	2	28.01	7502800
										K.WNKDIMLIK.M	54.4	-0.8	580.828	2	27.86	5476100
										K.FFC(+57.02)LSSK.N	50.27	-0.1	888.428	1	26.66	2304700
										K.LILPDVPR.C	47.21	2.2	461.791	2	30.07	1179900
										R.AAYPELPAKSR.T	41.57	0.5	401.556	3	21.18	146040
										K.EKFFC(+57.02)LSSK.N	37.32	0.4	573.287	2	25.1	204710
										VIGGRPC(+57.02)NINEHR.S	21.08	-0.2	507.928	3	18.17	240930
																2355964180
21	6	5	142.98	26	25006	gi|190195325	Trimeresurus gracilis	CRISP	Cysteine-rich seceretory protein Og-CRPa [Tgc-CRa]	R.KPEIQNEIVDLHNSLR.R	84.71	-0.6	635.677	3	28.33	697290	268022		0.0348593		0.000661407
										R.SVNPTASNMLK.M	56.53	0.4	581.301	2	23.23	279880
										K.C(+57.02)GENIYMSTNPR.K	41.48	0.4	721.314	2	30.94	353480
										SVDFDSESPR.K	39.49	-0.7	569.754	2	22.97	124130
										R.SC(+57.02)QDNYIK.S	31.51	-0.3	514.229	2	18.91	110900
										R.SVNPTASNM(+15.99)LK.M	21.04	0.5	589.298	2	19.67	42453
																1608133
21	6	1	140.24	39	16223	gi|34922643	Lachesis stenophrys	Snaclec	C-type lectin LmsL; Galactose-specific lectin; Mutina	R.YGESLEIAEYISDYHK.G	75.47	-1.1	639.635	3	34.35	653330	2.78561e+06		0.3623		0.00687414
										R.SC(+57.02)TDYLTWDK.N	58.1	-1.3	644.779	2	29.69	6493300
										K.NAFLC(+57.02)QC(+57.02)K.F	47.79	0.3	520.736	2	21.82	1034600
										K.AWEDAEMFC(+57.02)R.K	44.4	-0.8	657.765	2	31.06	4995200
										K.DFSWEWTDR.S	43.42	-0.9	621.264	2	36.38	966540
										K.AWEDAEM(+15.99)FC(+57.02)R.K	41.37	0	665.763	2	27.81	2570700
																16713670
21	4	1	135.98	14	26483	gi|3122187	Gloydius blomhoffii	SVSP	Thrombin-like enzyme halystase	IIGGDEC(+57.02)NINEHR.F	81.79	0	763.854	2	20.76	985960	1.07608e+07		1.39957		0.0265549
										R.TLC(+57.02)AGILEGGK.D	56.2	-1.2	559.797	2	26.74	39548000
										K.FFC(+57.02)LSSK.N	50.27	-0.1	888.428	1	26.66	2304700
										K.EKFFC(+57.02)LSSK.N	37.32	0.4	573.287	2	25.1	204710
																43043370
21	3	1	130.59	11	28144	gi|1041577231	Agkistrodon conanti	SVSP	Serine proteinase 1	R.IAPLSLPSSPPSVGSVC(+57.02)R.I	99.91	-0.6	608.661	3	32.7	66867000	67886000		8.82933		0.167524
										R.IMGWGTISPTK.V	61.37	1.9	1190.63	1	30.37	107180000
										R.IM(+15.99)GWGTISPTK.V	51.7	0.3	603.813	2	28.39	29611000
																203658000
21	4	1	127.71	32	16291	gi|33357350	Crotalus atrox	Snaclec	Chain B Galactose-specific lectin	R.YGESLEIAEYISDYHK.G	75.47	-1.1	639.635	3	34.35	653330	2.17703e+06		0.283147		0.00537232
										R.SC(+57.02)TDYLTWDK.N	58.1	-1.3	644.779	2	29.69	6493300
										K.DFSWEWTDR.S	43.42	-0.9	621.264	2	36.38	966540
										K.DAFLC(+57.02)QC(+57.02)K.F	34.85	0.8	521.229	2	25.7	594940
																8708110
21	5	2	126.23	26	26547	gi|38146946	Gloydius shedaoensis	SVSP	Thrombin-like enzyme	M.VIGGDEC(+57.02)NINEHR.F	72.04	-0.6	756.846	2	19.89	11456000	11043202		1.43629		0.0272516
										R.TLC(+57.02)AGILEGGK.D	56.2	-1.2	559.797	2	26.74	39548000
										K.FFC(+57.02)LSSK.N	50.27	-0.1	888.428	1	26.66	2304700
										K.EKFFC(+57.02)LSSK.N	37.32	0.4	573.287	2	25.1	204710
										R.LDSPVKNSTHIAPFSLPSSPPSVGSVC(+57.02)R.I	27.04	2.9	979.505	3	30.29	1702600
																55216010
21	5	4	124.06	17	27163	gi|538259841	Protobothrops flavoviridis	NGF	Nerve growth factor	R.ALTMEGNQASWR.F	73.36	0.2	682.325	2	26.46	473860	597968		0.0777723		0.00147562
										R.IDTAC(+57.02)VC(+57.02)VISR.K	67.91	-0.2	647.318	2	26.68	1867400
										R.ALTM(+15.99)EGNQASWR.F	59.13	0.2	690.322	2	23.08	81408
										R.NPNPVPTGC(+57.02)R.G	50.2	-0.2	556.269	2	19.49	186140
										K.QYFFETK.C	15.46	-0.7	481.734	2	27.3	381030
																2989838
21	6	3	124.02	37	13787	OQ614864	Trimeresurus gracilis	VEGF	Tgc-VGFb	R.C(+57.02)GGC(+57.02)C(+57.02)GDESLTC(+57.02)TAVGK.R	73.54	-0.5	916.357	2	23.42	5956200	3.55011e+06		0.461731		0.00876071
										K.IEVMQFAEHTGC(+57.02)EC(+57.02)RPR.S	70.44	0.1	707.321	3	25.61	7182000
										QVMPFMEVFDR.S	45.78	-0.4	699.831	2	48.78	1537400
										K.IEVM(+15.99)QFAEHTGC(+57.02)EC(+57.02)RPR.S	44.39	0.4	712.652	3	23.08	692640
										QVMPFM(+15.99)EVFDR.S	36.24	-0.4	707.828	2	43.89	2966200
										QVM(+15.99)PFMEVFDR.S	35.6	-0.4	707.828	2	43.89	2966200
																21300640
21	3	1	123.53	19	18492	gi|538260107	Ovophis okinavensis	Snaclec	Galactose binding lectin	K.GQAEVWIGLQDK.K	78.55	0	672.351	2	30.8	1816100	3.11467e+06		0.405097		0.00768616
										R.SC(+57.02)TDYLTWDK.N	58.1	-1.3	644.779	2	29.69	6493300
										K.NAFLC(+57.02)QC(+57.02)K.F	47.79	0.3	520.736	2	21.82	1034600
																9344000
21	2	1	118.34	7	53646	gi|50403719	Protobothrops flavoviridis	SVMP II	Snake venom metalloproteinase HR2a, HR2b; Trimerelysin II	K.GLFSEDYSETHYSPDGR.E	90.09	-0.7	653.95	3	28.71	596500	340700		0.0443119		0.000840757
										R.IQNDADSTASISAC(+57.02)DGLK.G	56.49	1.4	933.432	2	25.7	84901
																681401
21	4	1	117.35	12	27800	gi|1041577233	Agkistrodon conanti	SVSP	Serine proteinase 19b	R.AANPELPATSR.T	72.88	1.2	563.797	2	21.21	7862500	1.2116e+07		1.57583		0.0298991
										R.TLC(+57.02)AGILEGGK.S	56.2	-1.2	559.797	2	26.74	39548000
										R.DKDIMLIR.L	49.1	0	502.284	2	25.77	906180
										R.DKDIM(+15.99)LIR.L	24.39	-1.9	340.523	3	22.98	147470
																48464150
21	2	1	116.87	12	28183	gi|1041578891	Sistrurus tergeminus	SVSP	Serine proteinase 8c	K.SEHIAPLSLPSSPPSVGSVC(+57.02)R.V	88.77	3.8	726.375	3	30.27	3323700	21435850		2.78797		0.0528979
										R.TLC(+57.02)AGILEGGK.D	56.2	-1.2	559.797	2	26.74	39548000
																42871700
21	2	1	102.73	7	28903	gi|1180525223	Agkistrodon contortrix contortrix	SVSP	Serine proteinase 12a	R.VMGWGTTTSPQETLPDVPR.C	102.73	0.5	1036.51	2	33.64	3310400	2080660		0.270613		0.00513451
										R.VM(+15.99)GWGTTTSPQETLPDVPR.C	96	-6.2	1044.5	2	31.65	850920
																4161320
21	1	1	95.02	5	28609	gi|1041578907	Sistrurus tergeminus	SVSP	Serine proteinase 3	R.C(+57.02)ANINLLDYSVC(+57.02)R.A	95.02	-0.1	799.377	2	33.03	1476200	1476200		0.191996		0.00364286
																1476200
21	2	1	88.28	3	68328	gi|335892636	Trimeresurus gracilis	SVMP III	Metalloprotease PIII [Tgc-PIII]	K.YEDTMQYEFK.V	71.3	-0.7	677.287	2	27.73	192530	255985		0.0332937		0.000631702
										R.IFPC(+57.02)APQDIK.C	33.97	-3.6	594.806	2	27.13	319440
																511970
21	4	1	82.97	18	13664	gi|104408	Gloydius halys	PLA2	Phospholipase A2	SLM(+15.99)QFETLIM(+15.99)K.I	63.25	-0.6	686.846	2	33.04	3189800	1.24807e+06		0.162326		0.00307991
										SLMQFETLIM(+15.99)K.I	56.15	-0.2	678.849	2	35.51	870420
										SLM(+15.99)QFETLIMK.I	52.63	-0.2	678.849	2	35.51	870420
										R.C(+57.02)C(+57.02)FVHDC(+57.02)C(+57.02)YGK.V	39.43	-0.3	502.519	3	21.08	61658
																4992298
21	2	1	76.54	9	28090	gi|1974299297	Crotalus tigris	SVSP	Thrombin-like enzyme bilineobin	R.TLC(+57.02)AGILEGGK.D	56.2	-1.2	559.797	2	26.74	39548000	19815552		2.57723		0.0488994
										R.AAYPELPTKGR.T	40.68	1.1	601.831	2	21.18	83104
																39631104
21	1	1	71.31	2	55131	gi|48425312	Gloydius halys	LAAO	Chain A Ahplaao	K.SAGQLYEESLGK.V	71.31	1.1	641.32	2	25.38	59557	59557		0.00774605		0.000146971
																59557
21	1	1	61.74	5	24820	gi|190195327	Trimeresurus gracilis	CRISP	Cysteine-rich seceretory protein Og-CRPb, partial [Tgc-CRb]	R.VIQSWYDENK.N	61.74	-0.4	641.309	2	25.84	134170	134170		0.0174503		0.000331095
																134170
21	1	1	57.91	5	23438	gi|118430266	Deinagkistrodon acutus	SVSP	Venom thrombin-like enzyme, partial	R.TLC(+57.02)AGIVQGGK.D	57.91	0.4	552.298	2	22.89	3438000	3438000		0.44715		0.00848406
																3438000
21	1	1	50.49	7	18055	gi|33341210	Viridovipera stejnegeri	Snaclec	Stejaggregin-A alpha chain	K.GESQMC(+57.02)QGLSK.W	50.49	0	612.771	2	19.76	433070	433070		0.0563256		0.0010687
																433070
Fraction 22																		1.06091e+09		1.5055	1.50415	99.9103
22	12	2	219.86	48	25409	gi|2289393712	Trimeresurus gracilis	SVSP	Kallikrein-like serine protease (KN4) [Tgc-KN4]	K.LDRPISNSAHIAPLSLPSSPPSVGSVC(+57.02)R.I	95.42	1.3	972.18	3	30.5	375130000	351178865		33.1017		0.498346
										K.VILPDVPHC(+57.02)ANINLLDYSVC(+57.02)R.A	84.36	0.8	1234.63	2	36.81	47289000
										IIGGDEC(+57.02)NTNEHR.F	73.75	-0.4	757.836	2	17.74	102850000
										R.AAYPELPAK.S	62.97	1.4	959.521	1	24.08	2970100000
										R.IMGWGTISPTK.V	59.93	1.3	1190.63	1	30.5	335060000
										K.WNKDIMLIK.L	53.17	-0.9	580.828	2	27.71	25349000
										R.IM(+15.99)GWGTISPTK.V	50.41	0	603.813	2	28.31	68853000
										K.FFC(+57.02)VSSK.N	47.26	1.4	874.414	1	23.77	216530000
										K.EKFFC(+57.02)VSSK.N	45.86	0.7	566.279	2	22.71	25468000
										R.AAYPELPAKSR.T	41.19	-0.9	401.555	3	21.22	521080
										K.WNKDIM(+15.99)LIK.L	40.53	-0.2	588.826	2	25.39	1222300
										K.LQFGLHSLK.V	40.13	0.3	521.806	2	26.05	45774000
																4214146380
22	6	6	179.35	40	15689	gi|59727071	Trimeresurus gracilis	PLA2	Acidic phospholipase A2 [Tgc-E6]	K.KDVYTYSEENGDIVC(+57.02)GGDDPC(+57.02)RK.E	84.13	0.2	893.055	3	24.78	6128800	3.3319e+06		0.314061		0.00472819
										K.KDVYTYSEENGDIVC(+57.02)GGDDPC(+57.02)R.K	82.61	-2.2	850.355	3	26.77	4155500
										R.C(+57.02)C(+57.02)FVHDC(+57.02)C(+57.02)YGK.A	62.91	-1.1	753.274	2	21.09	698780
										K.AAAIC(+57.02)FR.D	56.45	0.7	404.711	2	22.86	7222400
										K.EVC(+57.02)EC(+57.02)DKAAAIC(+57.02)FR.D	47.6	1.8	576.923	3	24.64	213440
										K.TYWM(+15.99)FPAK.N	32.1	0.6	530.252	2	29.6	1572500
																19991420
22	10	1	159.99	29	25386/25387	gi|2289393718/2289393720	Trimeresurus gracilis	SVSP	Plasminogen-activator subtype serine protease (PA1/2) [Tgc-PAH1/2]	R.LLAESSTLC(+57.02)AGILK.G	72.96	-0.5	738.41	2	31.79	16008000	3841610		0.362105		0.0054515
										K.DDEKDKDIMLIR.L	65.92	-0.3	745.879	2	25.64	1367100
										VVRGDEC(+57.02)NINEHR.S	63.75	0.5	533.255	3	17.06	538410
										R.VM(+15.99)GWGTISPTK.E	59.79	-0.6	596.805	2	26.07	524560
										R.VMGWGTISPTK.E	58.01	0.1	588.808	2	29.06	5363200
										K.ILNEDEQTR.D	49.61	-0.2	559.278	2	19.27	290550
										K.DKDIMLIR.L	47.65	-1	335.191	3	25.65	12510000
										K.DKDIM(+15.99)LIR.L	36.7	1.2	510.282	2	22.92	870740
										K.KILNEDEQTR.D	31.31	-0.3	415.886	3	18.4	351570
										K.EKFIC(+57.02)PNR.K	26.99	0.7	532.272	2	19.62	591970
																38416100
22	8	7	155.28	36	25006	gi|190195325	Trimeresurus gracilis	CRISP	Cysteine-rich seceretory protein Og-CRPa [Tgc-CRa]	R.KPEIQNEIVDLHNSLR.R	73.29	-1.2	635.677	3	28.14	1753300	634240		0.0597827		0.000900029
										K.MEWYPEAAANAER.W	64.61	-0.6	769.34	2	29.68	930400
										K.C(+57.02)GENIYMSTNPR.K	57.28	1.8	721.315	2	24.04	938720
										K.C(+57.02)PASC(+57.02)FC(+57.02)QNK.I	53.73	-0.8	636.251	2	19.35	150990
										R.SVNPTASNMLK.M	52.77	-0.4	581.3	2	23.24	981790
										R.SVNPTASNM(+15.99)LK.M	45.87	0.8	589.298	2	19.66	173750
										SVDFDSESPR.K	39.58	-0.5	569.754	2	23	86706
										R.SC(+57.02)QDNYIK.S	32.02	-1.6	514.229	2	18.8	58264
																5073920
22	10	2	151.81	26	25342	gi|2289393706	Trimeresurus gracilis	SVSP	Kallikrein-like serine protease (KN1) [Tgc-KN1]	R.AAYPELPAK.S	62.97	1.4	959.521	1	24.08	2970100000	305459336		28.7922		0.433467
										R.IMGWGTISDTK.L	60.2	-1	604.802	2	30.25	34872000
										R.IM(+15.99)GWGTISDTK.L	57.95	-2.4	612.799	2	26.83	8473100
										VIGGRPC(+57.02)NINEHR.S	54.87	0.5	507.928	3	18	1754300
										K.WNKDIMLIK.M	53.17	-0.9	580.828	2	27.71	25349000
										K.FFC(+57.02)LSSK.N	47.37	-0.2	888.428	1	26.64	8192900
										K.LILPDVPR.C	43.1	1.9	461.791	2	30.15	3131600
										R.AAYPELPAKSR.T	41.19	-0.9	401.555	3	21.22	521080
										K.WNKDIM(+15.99)LIK.M	40.53	-0.2	588.826	2	25.39	1222300
										K.EKFFC(+57.02)LSSK.N	36.84	0.8	573.287	2	25.09	977080
																3054593360
22	5	2	147.93	22	28307	gi|1002585685	Protobothrops mucrosquamatus	SVSP	Snake venom serine protease serpentokallikrein-2 isoform X1	K.SAHIAPLSLPSSPPSVGSVC(+57.02)R.I	83.16	-0.2	707.037	3	30.17	24982000	96957700		9.13911		0.137589
										R.C(+57.02)ANINLLDYEVC(+57.02)R.A	61.84	-1.4	820.381	2	33.25	541500
										R.IMGWGTISPTK.V	59.93	1.3	1190.63	1	30.5	335060000
										R.TLC(+57.02)AGILEGGK.D	55.46	-1.4	559.797	2	26.72	55352000
										R.IM(+15.99)GWGTISPTK.V	50.41	0	603.813	2	28.31	68853000
																484788500
22	6	1	145.55	39	16223	gi|34922643	Lachesis stenophrys	Snaclec	C-type lectin LmsL; Galactose-specific lectin; Mutina	R.YGESLEIAEYISDYHK.G	75.94	-0.7	958.948	2	34.4	3483300	9230650		0.87007		0.0130989
										R.SC(+57.02)TDYLTWDK.N	62.42	-0.8	644.779	2	29.71	18526000
										K.AWEDAEMFC(+57.02)R.K	51.22	-0.3	657.765	2	31.13	13075000
										K.DFSWEWTDR.S	48.1	-1.1	621.264	2	36.45	3331600
										K.AWEDAEM(+15.99)FC(+57.02)R.K	46.91	-0.8	665.763	2	27.78	6513000
										K.NAFLC(+57.02)QC(+57.02)K.F	46.47	0.6	520.736	2	21.84	10455000
																55383900
22	4	2	137.82	25	18492	gi|538260107	Ovophis okinavensis	Snaclec	Galactose binding lectin	K.GQAEVWIGLQDK.K	71.23	-0.5	672.351	2	30.88	7045200	9.13005e+06		0.860588		0.0129562
										R.SC(+57.02)TDYLTWDKNQPDHYQDK.E	68.33	-1.9	805.348	3	25.96	494010
										R.SC(+57.02)TDYLTWDK.N	62.42	-0.8	644.779	2	29.71	18526000
										K.NAFLC(+57.02)QC(+57.02)K.F	46.47	0.6	520.736	2	21.84	10455000
																36520210
22	4	1	133.27	32	16291	gi|33357350	Crotalus atrox	Snaclec	Chain B Galactose-specific lectin	R.YGESLEIAEYISDYHK.G	75.94	-0.7	958.948	2	34.4	3483300	7002025		0.660002		0.00993634
										R.SC(+57.02)TDYLTWDK.N	62.42	-0.8	644.779	2	29.71	18526000
										K.DFSWEWTDR.S	48.1	-1.1	621.264	2	36.45	3331600
										K.DAFLC(+57.02)QC(+57.02)K.F	40.3	0.3	521.228	2	25.71	2667200
																28008100
22	6	1	129.56	19	28139	gi|1333445302	Crotalus cerastes	SVSP	Serine endopeptidase	R.LDKPVSNSEHIAPLSLPSSPPSVGSVC(+57.02)R.I	68.14	2.2	977.508	3	32.97	4058500	3241410		0.305531		0.00459978
										K.DDEKDKDIMLIR.L	65.92	-0.3	745.879	2	25.64	1367100
										K.ILNEDEQTR.D	49.61	-0.2	559.278	2	19.27	290550
										K.DKDIMLIR.L	47.65	-1	335.191	3	25.65	12510000
										K.DKDIM(+15.99)LIR.L	36.7	1.2	510.282	2	22.92	870740
										K.KILNEDEQTR.D	31.31	-0.3	415.886	3	18.4	351570
																19448460
22	5	2	127.84	26	26547	gi|38146946	Gloydius shedaoensis	SVSP	Thrombin-like enzyme	M.VIGGDEC(+57.02)NINEHR.F	66.49	-0.9	756.846	2	19.93	9118100	16355296		1.54163		0.0232093
										R.TLC(+57.02)AGILEGGK.D	55.46	-1.4	559.797	2	26.72	55352000
										K.FFC(+57.02)LSSK.N	47.37	-0.2	888.428	1	26.64	8192900
										R.LDSPVKNSTHIAPFSLPSSPPSVGSVC(+57.02)R.I	41.84	4.8	979.507	3	30.5	8136400
										K.EKFFC(+57.02)LSSK.N	36.84	0.8	573.287	2	25.09	977080
																81776480
22	7	4	123.54	38	13787	OQ614864	Trimeresurus gracilis	VEGF	Tgc-VGFb	R.C(+57.02)GGC(+57.02)C(+57.02)GDESLTC(+57.02)TAVGK.R	65.59	0.3	916.358	2	23.45	4057700	4.89708e+06		0.461592		0.00694928
										K.IEVMQFAEHTGC(+57.02)EC(+57.02)RPR.S	63.43	0.6	707.321	3	25.62	8172400
										K.IEVM(+15.99)QFAEHTGC(+57.02)EC(+57.02)RPR.S	56.31	0.3	712.652	3	23.06	925310
										R.C(+57.02)GGC(+57.02)C(+57.02)GDESLTC(+57.02)TAVGKR.S	45.08	0	663.274	3	21.39	118030
										QVMPFMEVFDR.S	44.82	-0.3	699.831	2	48.82	7869300
										QVMPFM(+15.99)EVFDR.S	40.13	-0.3	707.828	2	43.93	6568400
										QVM(+15.99)PFMEVFDR.S	35.68	-0.3	707.828	2	43.93	6568400
																34279540
22	4	1	115.41	14	26387	gi|383280398	Gloydius halys	SVSP	Chain A Snake-venom Thrombin-like Enzyme	IIGGDEC(+57.02)NINEHR.F	62.67	-0.4	763.854	2	20.76	417410	1.62348e+07		1.53028		0.0230383
										R.TLC(+57.02)AGILEGGK.D	55.46	-1.4	559.797	2	26.72	55352000
										K.FFC(+57.02)LSSK.N	47.37	-0.2	888.428	1	26.64	8192900
										K.EKFFC(+57.02)LSSK.N	36.84	0.8	573.287	2	25.09	977080
																64939390
22	5	1	111.14	15	27800	gi|1041577233	Agkistrodon conanti	SVSP	Serine proteinase 19b	R.AANPELPATSR.T	67.53	1.9	563.797	2	21.22	41074000	22079742		2.08121		0.0313326
										R.TLC(+57.02)AGILEGGK.S	55.46	-1.4	559.797	2	26.72	55352000
										R.DKDIMLIR.L	47.65	-1	335.191	3	25.65	12510000
										R.DKDIM(+15.99)LIR.L	36.7	1.2	510.282	2	22.92	870740
										K.EKFIC(+57.02)PNR.K	26.99	0.7	532.272	2	19.62	591970
																110398710
22	4	3	108.42	14	27163	gi|538259841	Protobothrops flavoviridis	NGF	Nerve growth factor	R.ALTMEGNQASWR.F	61.77	0.3	682.325	2	26.44	856070	914070		0.0861591		0.00129713
										R.IDTAC(+57.02)VC(+57.02)VISR.K	59.49	-0.2	647.318	2	26.66	2269600
										R.ALTM(+15.99)EGNQASWR.F	58.9	0.1	690.322	2	23.09	146020
										R.NPNPVPTGC(+57.02)R.G	50.71	0	556.269	2	19.4	384590
																3656280
22	3	1	104.59	11	28144	gi|1041577231	Agkistrodon conanti	SVSP	Serine proteinase 1	R.IAPLSLPSSPPSVGSVC(+57.02)R.I	74.62	-0.8	912.487	2	32.76	87813000	1.63909e+08		15.4498		0.232597
										R.IMGWGTISPTK.V	59.93	1.3	1190.63	1	30.5	335060000
										R.IM(+15.99)GWGTISPTK.V	50.41	0	603.813	2	28.31	68853000
																491726000
22	2	2	98.87	6	43816	gi|335892630	Trimeresurus gracilis	SVMP I	Metalloprotease PI [Tgc-MP]	K.YSVGVVQDHTTK.V	66.51	-0.4	667.341	2	20.71	311360	989730		0.0932907		0.00140449
										K.FLTDRNPQC(+57.02)IAN	64.73	-0.4	724.851	2	26.16	1668100
																1979460
22	2	1	96.51	12	28183	gi|1041578891	Sistrurus tergeminus	SVSP	Serine proteinase 8c	K.SEHIAPLSLPSSPPSVGSVC(+57.02)R.V	68.78	6.5	726.377	3	30.42	1543700	28447850		2.68146		0.0403694
										R.TLC(+57.02)AGILEGGK.D	55.46	-1.4	559.797	2	26.72	55352000
																56895700
22	4	1	89.47	18	13664	gi|129420	Gloydius blomhoffii	PLA2	Acidic phospholipase A2	R.C(+57.02)C(+57.02)FVHDC(+57.02)C(+57.02)YGK.V	62.91	-1.1	753.274	2	21.09	698780	4007045		0.377699		0.00568627
										SLM(+15.99)QFETLIM(+15.99)K.I	53.11	0.2	686.846	2	32.86	4572800
										SLMQFETLIM(+15.99)K.I	50.2	-0.1	678.849	2	35.58	5378300
										SLM(+15.99)QFETLIMK.I	47.49	-0.1	678.849	2	35.58	5378300
																16028180
22	3	3	85.21	6	58087	gi|538260091	Ovophis okinavensis	LAAO	L-amino acid oxidase	K.SAGQLYEESLGK.V	62.9	2.4	641.321	2	25.42	114780	82289.7		0.00775652		0.000116775
										R.VGEVNKDPGLLK.Y	44.62	-0.6	634.864	2	21.99	68392
										K.VVEELKR.T	30.39	0	436.764	2	17.08	63697
																246869
22	2	1	80.65	7	28903	gi|1180525223	Agkistrodon contortrix contortrix	SVSP	Serine proteinase 12a	R.VMGWGTTTSPQETLPDVPR.C	80.65	-0.2	1036.51	2	33.7	8054300	4284015		0.403806		0.00607931
										R.VM(+15.99)GWGTTTSPQETLPDVPR.C	73.03	-4	1044.5	2	31.71	513730
																8568030
22	1	1	78.87	5	28609	gi|1041578907	Sistrurus tergeminus	SVSP	Serine proteinase 3	R.C(+57.02)ANINLLDYSVC(+57.02)R.A	78.87	-0.8	799.376	2	33.06	2379700	2379700		0.224308		0.00337695
																2379700
22	1	1	65.02	4	45936	gi|82466487	Bothrops asper	SVMP I	Type I metalloproteinase	K.GLFSEDYSETHYSPDGR.K	65.02	1.7	653.951	3	28.64	525380	525380		0.0495217		0.00074555
																525380
22	2	2	53.1	17	25335	gi|49258366	Deinagkistrodon acutus	SVSP	Chain A Venom serine proteinase	R.TLC(+57.02)AGIVQGGK.D	53.1	1.1	552.298	2	22.89	5720000	3365000		0.317181		0.00477516
										K.LDKPISNSKHIAPLSLPSSPPSVGSVC(+57.02)R.I	33.32	-9.5	981.853	3	32.62	1010000
																6730000
22	2	2	52.16	9	24820	gi|190195327	Trimeresurus gracilis	CRISP	Cysteine-rich seceretory protein Og-CRPb, partial [Tgc-CRb]	R.VIQSWYDENK.N	52.16	-0.8	641.309	2	25.82	137240	114979		0.0108378		0.000163163
										R.SYLLGC(+57.02)AAAR.C	35.75	-0.6	541.276	2	25.36	92718
																229958
22	1	1	45.01	12	25741	gi|360797	Protobothrops flavoviridis	SVSP	Flavoxobin	K.LDSPVSYSEHIAPLSLPSSPPSVGSVC(+57.02)R.I	45.01	-8.5	980.15	3	34.43	1128300	1128300		0.106352		0.00160113
																1128300
22	1	1	39.32	7	18055	gi|33341210	Viridovipera stejnegeri	Snaclec	Stejaggregin-A alpha chain	K.GESQMC(+57.02)QGLSK.W	39.32	-0.4	612.771	2	19.73	235710	235710		0.0222177		0.000334488
																235710
Fraction 23																		1.10562e+09		1.34985	1.34435	99.5928
23	10	2	265.64	47	25409	gi|2289393712	Trimeresurus gracilis	SVSP	Kallikrein-like serine protease (KN4) [Tgc-KN4]	K.LDRPISNSAHIAPLSLPSSPPSVGSVC(+57.02)R.I	122.29	-0.3	972.178	3	30.47	6545600	57429715		5.19436		0.0701161
										K.VILPDVPHC(+57.02)ANINLLDYSVC(+57.02)R.A	105.92	-1.7	823.418	3	36.73	659150
										IIGGDEC(+57.02)NTNEHR.F	96.7	-0.7	757.836	2	17.65	17189000
										R.AAYPELPAK.S	75.47	0.5	480.264	2	25.85	457830000
										R.IMGWGTISPTK.V	61.14	1.8	1190.63	1	30.41	53479000
										R.IM(+15.99)GWGTISPTK.V	56.16	-0.8	603.812	2	27.2	9402100
										K.EKFFC(+57.02)VSSK.N	54.8	0.7	566.279	2	22.67	2796700
										K.FFC(+57.02)VSSK.N	52.53	0.2	874.413	1	23.67	19558000
										K.WNKDIMLIK.L	47.97	0.1	580.828	2	27.75	2470800
										K.LQFGLHSLK.V	39.75	0.3	348.206	3	26.02	4366800
																574297150
23	8	5	262.57	48	15689	gi|59727071	Trimeresurus gracilis	PLA2	Acidic phospholipase A2 [Tgc-E6]	K.KDVYTYSEENGDIVC(+57.02)GGDDPC(+57.02)R.K	146.97	-1.4	1275.03	2	26.66	18513000	5.56516e+06		0.503354		0.00679452
										K.KDVYTYSEENGDIVC(+57.02)GGDDPC(+57.02)RK.E	115.92	0	893.055	3	24.7	4113300
										R.C(+57.02)C(+57.02)FVHDC(+57.02)C(+57.02)YGK.A	74.58	-0.7	753.274	2	20.92	1520400
										K.AAAIC(+57.02)FR.D	64.7	2	404.711	2	22.7	14815000
										K.TYWMFPAK.N	48.14	-0.3	522.255	2	32.14	1060000
										R.DNMDTYNSK.T	41.84	-1.1	544.221	2	18.55	57962
										K.TYWM(+15.99)FPAK.N	40.91	0.1	530.252	2	29.58	4001700
										K.NC(+57.02)QEESEPC(+57.02)	15.17	0.3	576.7	2	18.15	439920
																44521282
23	7	1	220.07	41	16223	gi|34922643	Lachesis stenophrys	Snaclec	C-type lectin LmsL; Galactose-specific lectin; Mutina	R.YGESLEIAEYISDYHK.G	107.6	-1.2	958.948	2	34.34	6700100	1.80962e+08		16.3675		0.220937
										R.SC(+57.02)TDYLTWDK.N	81.45	-0.2	1288.55	1	29.69	455200000
										K.AWEDAEMFC(+57.02)R.K	73.5	-1.8	1314.52	1	31.05	368590000
										K.DFSWEWTDR.S	66.56	-0.6	1241.52	1	36.34	13347000
										K.KDFSWEWTDR.S	60.59	-1.4	685.311	2	30.06	29198000
										K.NAFLC(+57.02)QC(+57.02)K.F	59.76	-0.3	1040.46	1	21.68	267350000
										K.AWEDAEM(+15.99)FC(+57.02)R.K	50.11	-0.9	665.763	2	28.78	126350000
																1266735100
23	5	1	208.84	33	16291	gi|33357350	Crotalus atrox	Snaclec	Chain B Galactose-specific lectin	R.YGESLEIAEYISDYHK.G	107.6	-1.2	958.948	2	34.34	6700100	110685220		10.0112		0.135136
										R.SC(+57.02)TDYLTWDK.N	81.45	-0.2	1288.55	1	29.69	455200000
										K.DFSWEWTDR.S	66.56	-0.6	1241.52	1	36.34	13347000
										K.DAFLC(+57.02)QC(+57.02)K.F	65.09	-0.2	1041.45	1	25.63	48981000
										K.KDFSWEWTDR.S	60.59	-1.4	685.311	2	30.06	29198000
																553426100
23	6	4	204.87	27	18492	gi|538260107	Ovophis okinavensis	Snaclec	Galactose binding lectin	K.GQAEVWIGLQDKK.K	97.85	-1.7	736.398	2	26.61	9376100	1.34803e+08		12.1926		0.164581
										K.GQAEVWIGLQDK.K	94.61	1.5	672.352	2	30.76	59591000
										R.SC(+57.02)TDYLTWDK.N	81.45	-0.2	1288.55	1	29.69	455200000
										R.SC(+57.02)TDYLTWDKNQPDHYQDK.E	61.31	-1.4	805.349	3	25.85	17214000
										K.NAFLC(+57.02)QC(+57.02)K.F	59.76	-0.3	1040.46	1	21.68	267350000
										K.SKNAFLC(+57.02)QC(+57.02)K.F	31.66	0.2	628.3	2	19.44	87574
																808818674
23	11	1	200.66	32	25386/25387	gi|2289393718/2289393720	Trimeresurus gracilis	SVSP	Plasminogen-activator subtype serine protease (PA1/2) [Tgc-PAH1/2]	K.DDEKDKDIMLIR.L	89.58	0.1	745.88	2	25.36	6561200	5.90009e+06		0.533648		0.00720344
										R.LLAESSTLC(+57.02)AGILK.G	85.87	-1.5	738.409	2	31.68	3309600
										R.VMGWGTISPTK.E	65.91	0.9	588.808	2	29.06	5468800
										R.VM(+15.99)GWGTISPTK.E	59.82	0.6	596.806	2	25.97	577340
										K.ILNEDEQTR.D	56.87	0.6	559.278	2	19.16	474020
										K.KILNEDEQTR.D	56.55	-0.4	415.886	3	18.26	1604200
										K.DKDIMLIR.L	55.63	-0.2	502.284	2	25.42	37073000
										VVRGDEC(+57.02)NINEHR.S	48.36	1	533.255	3	16.94	251080
										K.DKDIM(+15.99)LIR.L	46.3	0.3	510.281	2	22.76	7894100
										K.EKFIC(+57.02)PNR.K	35.65	0.8	532.272	2	19.33	1415400
										R.LKPGVYTK.V	17.41	0.3	453.276	2	17.55	272300
																64901040
23	5	2	197.46	22	28164	gi|13959635	Protobothrops mucrosquamatus	SVSP	Beta-fibrinogenase mucrofibrase-5; Precursor	K.SAHIAPLSLPSSPPSVGSVC(+57.02)R.I	108.47	-0.7	707.037	3	30.14	2326200	54048080		4.8885		0.0659874
										R.C(+57.02)ANINLLDYEVC(+57.02)R.A	101.39	-0.5	820.381	2	33.18	3373100
										R.TLC(+57.02)AGILEGGK.D	69.02	-1.3	1118.59	1	26.61	201660000
										R.IMGWGTISPTK.V	61.14	1.8	1190.63	1	30.41	53479000
										R.IM(+15.99)GWGTISPTK.V	56.16	-0.8	603.812	2	27.2	9402100
																270240400
23	9	3	189.48	30	25342	gi|2289393706	Trimeresurus gracilis	SVSP	Kallikrein-like serine protease (KN1) [Tgc-KN1]	R.IMGWGTISDTK.L	84.14	-1.4	1208.6	1	30.19	60812000	7.7399e+07		7.00053		0.0944966
										R.AAYPELPAK.S	75.47	0.5	480.264	2	25.85	457830000
										R.IM(+15.99)GWGTISDTK.L	69.05	-2.6	612.798	2	26.75	12176000
										VIGGRPC(+57.02)NINEHR.S	68.62	0.6	507.929	3	17.86	1711600
										K.FFC(+57.02)LSSK.N	55.88	-0.4	888.428	1	26.52	7216200
										K.TEIHLGVHSK.K	55.28	0.4	560.809	2	19.85	312080
										K.WNKDIMLIK.M	47.97	0.1	580.828	2	27.75	2470800
										K.LILPDVPR.C	46.01	-1.8	922.57	1	30.17	153130000
										K.EKFFC(+57.02)LSSK.N	41.04	-0.2	573.286	2	24.87	932620
																696591300
23	6	2	168.47	26	17666	gi|538259813	Protobothrops flavoviridis	Snaclec	Galactose binding lectin, partial	R.SC(+57.02)TDYLTWDK.N	81.45	-0.2	1288.55	1	29.69	455200000	1.27531e+08		11.5349		0.155703
										K.DFSWEWTDR.S	66.56	-0.6	1241.52	1	36.34	13347000
										K.KDFSWEWTDR.S	60.59	-1.4	685.311	2	30.06	29198000
										K.NAFLC(+57.02)QC(+57.02)K.F	59.76	-0.3	1040.46	1	21.68	267350000
										K.NKNAFLC(+57.02)QC(+57.02)K.F	40.08	-8.8	641.8	2	21.92	65333
										R.LWNDQEC(+57.02)K.N	24.5	1.5	546.743	2	21.03	27128
																765187461
23	5	1	158.17	11	24807	gi|2289393722	Trimeresurus gracilis	SVSP	Plasminogen-activator subtype serine protease (PA3) [Tgc-PA3]	VVGGDEC(+57.02)NINEHR.S	93.71	-0.6	749.838	2	18.55	14812000	18750560		1.69594		0.0228926
										K.NDDEKDKDIMLIR.L	91.84	-0.2	802.901	2	24.44	31481000
										K.NDDEKDKDIM(+15.99)LIR.L	60.07	-0.5	540.934	3	22.32	2492700
										K.DKDIMLIR.L	55.63	-0.2	502.284	2	25.42	37073000
										K.DKDIM(+15.99)LIR.L	46.3	0.3	510.281	2	22.76	7894100
																93752800
23	4	4	155.97	8	58087	gi|538260091	Ovophis okinavensis	LAAO	L-amino acid oxidase	K.SAGQLYEESLGK.V	86.84	0.4	641.32	2	25.31	1018500	647518		0.0585662		0.000790555
										R.ETDYEEFLEIAR.N	73.94	-0.7	757.854	2	37.37	427620
										R.VGEVNKDPGLLK.Y	71.53	0.8	634.865	2	21.87	569550
										K.VVEELKR.T	33.24	0.3	436.764	2	17.03	574400
																2590070
23	4	1	147.21	14	26387	gi|383280398	Gloydius halys	SVSP	Chain A Snake-venom Thrombin-like Enzyme	IIGGDEC(+57.02)NINEHR.F	83.81	-0.4	763.854	2	20.65	402380	52552800		4.75326		0.0641618
										R.TLC(+57.02)AGILEGGK.D	69.02	-1.3	1118.59	1	26.61	201660000
										K.FFC(+57.02)LSSK.N	55.88	-0.4	888.428	1	26.52	7216200
										K.EKFFC(+57.02)LSSK.N	41.04	-0.2	573.286	2	24.87	932620
																210211200
23	5	1	146.23	15	27800	gi|1041577233	Agkistrodon conanti	SVSP	Serine proteinase 19b	R.AANPELPATSR.T	84.26	1.4	563.797	2	21.08	72871000	64182700		5.80515		0.0783608
										R.TLC(+57.02)AGILEGGK.S	69.02	-1.3	1118.59	1	26.61	201660000
										R.DKDIMLIR.L	55.63	-0.2	502.284	2	25.42	37073000
										R.DKDIM(+15.99)LIR.L	46.3	0.3	510.281	2	22.76	7894100
										K.EKFIC(+57.02)PNR.K	35.65	0.8	532.272	2	19.33	1415400
																320913500
23	4	1	133.24	14	26547	gi|38146946	Gloydius shedaoensis	SVSP	Thrombin-like enzyme	M.VIGGDEC(+57.02)NINEHR.F	69.83	-0.1	756.847	2	19.72	35213000	61255455		5.54039		0.0747869
										R.TLC(+57.02)AGILEGGK.D	69.02	-1.3	1118.59	1	26.61	201660000
										K.FFC(+57.02)LSSK.N	55.88	-0.4	888.428	1	26.52	7216200
										K.EKFFC(+57.02)LSSK.N	41.04	-0.2	573.286	2	24.87	932620
																245021820
23	5	3	127.87	37	13787	OQ614864	Trimeresurus gracilis	VEGF	Tgc-VGFb	R.C(+57.02)GGC(+57.02)C(+57.02)GDESLTC(+57.02)TAVGK.R	76.27	0.1	916.357	2	23.34	3166600	3154704		0.285334		0.00385158
										K.IEVMQFAEHTGC(+57.02)EC(+57.02)RPR.S	70.1	-0.4	707.32	3	25.48	7663500
										K.IEVM(+15.99)QFAEHTGC(+57.02)EC(+57.02)RPR.S	56.14	-0.9	712.652	3	22.91	910620
										QVMPFMEVFDR.S	49.64	-0.5	699.831	2	48.69	1311700
										QVMPFM(+15.99)EVFDR.S	41.25	-0.1	707.828	2	43.77	2721100
																15773520
23	8	7	127.3	36	25006	gi|190195325	Trimeresurus gracilis	CRISP	Cysteine-rich seceretory protein Og-CRPa [Tgc-CRa]	K.MEWYPEAAANAER.W	66.28	0.9	769.341	2	29.66	760570	256367		0.0231877		0.000312999
										R.SVNPTASNMLK.M	64.02	-1.8	581.299	2	23.11	498770
										R.SVNPTASNM(+15.99)LK.M	39.18	-0.5	589.297	2	19.47	62491
										SVDFDSESPR.K	37.99	0.2	569.754	2	22.85	72796
										K.C(+57.02)GENIYMSTNPR.K	36.93	-0.3	721.313	2	30.9	393020
										K.C(+57.02)PASC(+57.02)FC(+57.02)QNK.I	35.53	0.7	636.252	2	19.23	49518
										R.KPEIQNEIVDLHNSLR.R	23.29	1.4	635.679	3	28.83	149740
										R.SC(+57.02)QDNYIK.S	19.45	0.1	514.229	2	18.64	64034
																2050939
23	4	3	127.24	14	27163	gi|538259841	Protobothrops flavoviridis	NGF	Nerve growth factor	R.ALTM(+15.99)EGNQASWR.F	73.19	-1.5	690.321	2	22.93	95926	637406		0.0576517		0.000778211
										R.IDTAC(+57.02)VC(+57.02)VISR.K	72.05	0.2	647.318	2	26.55	1289500
										R.ALTMEGNQASWR.F	68.97	-0.6	682.324	2	26.33	802320
										R.NPNPVPTGC(+57.02)R.G	54.06	-0.5	556.269	2	19.27	361880
																2549626
23	3	1	126.41	11	28144	gi|1041577231	Agkistrodon conanti	SVSP	Serine proteinase 1	R.IAPLSLPSSPPSVGSVC(+57.02)R.I	95.84	-0.2	912.488	2	32.65	12558000	2.51464e+07		2.27442		0.0307012
										R.IMGWGTISPTK.V	61.14	1.8	1190.63	1	30.41	53479000
										R.IM(+15.99)GWGTISPTK.V	56.16	-0.8	603.812	2	27.2	9402100
																75439100
23	2	1	115.49	7	28903	gi|1180525223	Agkistrodon contortrix contortrix	SVSP	Serine proteinase 12a	R.VMGWGTTTSPQETLPDVPR.C	115.49	0.8	1036.51	2	33.64	4260600	2527020		0.228562		0.00308524
										R.VM(+15.99)GWGTTTSPQETLPDVPR.C	107.33	-2.4	1044.5	2	31.62	793440
																5054040
23	5	1	105.98	25	13664	gi|129420	Gloydius blomhoffii	PLA2	Acidic phospholipase A2	R.C(+57.02)C(+57.02)FVHDC(+57.02)C(+57.02)YGK.V	74.58	-0.7	753.274	2	20.92	1520400	6273584		0.567429		0.00765943
										SLM(+15.99)QFETLIM(+15.99)K.I	62.79	-0.3	686.846	2	33.01	8879800
										SLM(+15.99)QFETLIMK.I	59.57	-1.4	678.848	2	35.52	12435000
										SLMQFETLIM(+15.99)K.I	46.77	-1.4	678.848	2	35.52	8092800
										K.NC(+57.02)QEESEPC(+57.02)	15.17	0.3	576.7	2	18.15	439920
																31367920
23	2	2	105.3	14	17697	gi|538260109	Ovophis okinavensis	Snaclec	C-type lectin alpha subunit	K.TWEDAEWFC(+57.02)AK.Q	71.46	-1.1	721.805	2	34.31	398250	505275		0.0457007		0.000616891
										K.GGHLVSIESAK.E	67.68	0.1	549.301	2	20.86	612300
																1010550
23	2	1	103.02	12	28183	gi|1041578891	Sistrurus tergeminus	SVSP	Serine proteinase 8c	R.TLC(+57.02)AGILEGGK.D	69.02	-1.3	1118.59	1	26.61	201660000	101292460		9.16163		0.123668
										K.SEHIAPLSLPSSPPSVGSVC(+57.02)R.V	67.98	2.1	726.374	3	30.38	924920
																202584920
23	2	2	85.77	4	68328	gi|335892636	Trimeresurus gracilis	SVMP III	Metalloprotease PIII [Tgc-PIII]	K.LQGEMYLIEPLK.F	61.72	-1.4	717.388	2	34.37	203580	266575		0.024111		0.000325462
										R.IFPC(+57.02)APQDIK.C	48.11	-4.5	594.805	2	27.03	329570
																533150
23	2	1	84.24	10	25335	gi|49258366	Deinagkistrodon acutus	SVSP	Chain A Venom serine proteinase	R.TLC(+57.02)AGIVQGGK.D	64.38	0.9	552.298	2	22.73	5792500	3214440		0.290737		0.00392452
										VIGGNEC(+57.02)DINEHR.F	39.71	-0.4	504.9	3	20.84	636380
																6428880
23	2	1	81.93	8	25215	gi|999161	Bothrops jararaca	SVSP	Platelet-aggregating enzyme|serine proteinase	K.INILDHAVC(+57.02)R.A	64.1	1.2	605.822	2	25.45	1365300	1390350		0.125753		0.00169748
										K.EKFIC(+57.02)PNR.K	35.65	0.8	532.272	2	19.33	1415400
																2780700
23	1	1	60.95	19	8098	gi|538260119	Ovophis okinavensis	Snaclec	C-type lectin beta subunit, partial	K.VFEEEMNWEDAEK.F	60.95	-3.3	828.346	2	31.44	375650	375650		0.0339765		0.000458632
																375650
23	2	2	58.72	11	24820	gi|190195327	Trimeresurus gracilis	CRISP	Cysteine-rich seceretory protein Og-CRPb, partial [Tgc-CRb]	R.VIQSWYDENK.N	58.72	-0.4	641.309	2	25.74	244620	155290		0.0140456		0.000189594
										K.SNC(+57.02)PASC(+57.02)FC(+57.02)HNEIK	29.11	0	575.238	3	21.28	65961
																310581
23	2	1	45.27	13	8921	gi|1663479989	Protobothrops mucrosquamatus	Snaclec	C-type lectin mannose-binding isoform-like, partial	K.NWNDAEMFC(+57.02)R.N	45.27	-8.5	671.763	2	38.9	5621600	3499650		0.316534		0.00427273
										K.NWNDAEM(+15.99)FC(+57.02)R.N	25.19	-8.8	679.76	2	35.32	1377700
																6999300
23	1	1	44.62	7	18055	gi|33341210	Viridovipera stejnegeri	Snaclec	Stejaggregin-A alpha chain	K.GESQMC(+57.02)QGLSK.W	44.62	0.7	612.771	2	19.56	301470	301470		0.0272671		0.000368065
																301470
23	1	1	39.81	4	31488	gi|1974298665	Crotalus tigris	SVSP	Snake venom serine protease-like	K.KDDEKDDIM(+15.99)LIR.L	39.81	-0.5	502.92	3	23.14	405300	405300		0.0366583		0.000494832
																405300
Fraction 24																		755000000		0.840836	0.836315	99.4624
24	9	6	341.45	53	15689	gi|59727071	Trimeresurus gracilis	PLA2	Acidic phospholipase A2 [Tgc-E6]	K.KDVYTYSEENGDIVC(+57.02)GGDDPC(+57.02)R.K	164.16	-3	1275.03	2	26.68	208170000	3.77905e+07		5.00537		0.0420869
										K.DVYTYSEENGDIVC(+57.02)GGDDPC(+57.02)R.K	110.38	-0.2	1210.98	2	31.04	9183600
										R.C(+57.02)C(+57.02)FVHDC(+57.02)C(+57.02)YGK.A	86.82	-1.1	753.274	2	20.91	14469000
										K.AAAIC(+57.02)FR.D	59.56	3.1	404.712	2	22.75	71530000
										K.TYWMFPAK.N	51.77	-0.3	522.255	2	32.17	8731900
										R.DNMDTYNSK.T	50.64	-0.5	544.221	2	18.48	558620
										K.EVC(+57.02)EC(+57.02)DKAAAIC(+57.02)FR.D	50.26	-3.9	864.875	2	24.47	329440
										K.TYWM(+15.99)FPAK.N	50.01	0.6	530.252	2	29.54	23872000
										K.NC(+57.02)QEESEPC(+57.02)	27.2	0.6	576.701	2	18.1	3270100
																340114660
24	9	2	268.76	43	25409	gi|2289393712	Trimeresurus gracilis	SVSP	Kallikrein-like serine protease (KN4) [Tgc-KN4]	K.LDRPISNSAHIAPLSLPSSPPSVGSVC(+57.02)R.I	140.92	-0.7	972.178	3	30.46	15114000	53691710		7.11148		0.0597959
										K.VILPDVPHC(+57.02)ANINLLDYSVC(+57.02)R.A	108.61	-0.9	823.418	3	36.74	1290100
										IIGGDEC(+57.02)NTNEHR.F	93.1	-0.7	757.836	2	17.59	18313000
										R.AAYPELPAK.S	69.67	0.2	480.264	2	25.02	409640000
										R.IMGWGTISPTK.V	56.49	0	595.816	2	30.41	23262000
										R.IM(+15.99)GWGTISPTK.V	54.78	-1.2	603.812	2	27.21	4056100
										K.EKFFC(+57.02)VSSK.N	46.53	0	566.279	2	22.7	986150
										K.FFC(+57.02)VSSK.N	42.16	0.9	437.71	2	23.66	9796600
										K.LQFGLHSLK.V	33.36	0	521.806	2	26.26	767440
																483225390
24	8	8	225.15	33	25006	gi|190195325	Trimeresurus gracilis	CRISP	Cysteine-rich seceretory protein Og-CRPa [Tgc-CRa]	R.KPEIQNEIVDLHNSLR.R	124.87	-0.8	635.677	3	28.14	1971800	752424		0.0996588		0.000837967
										K.MEWYPEAAANAER.W	79.61	0.1	769.341	2	29.62	1733700
										K.C(+57.02)GENIYMSTNPR.K	73.37	1.6	721.315	2	23.92	1100500
										R.SVNPTASNMLK.M	61.39	0.1	581.3	2	23.16	706580
										K.C(+57.02)PASC(+57.02)FC(+57.02)QNK.I	56.5	0.5	636.252	2	19.15	76643
										SVDFDSESPR.K	56.2	-0.2	569.754	2	22.87	157040
										R.SVNPTASNM(+15.99)LK.M	34.34	0.6	589.298	2	19.45	116350
										K.M(+15.99)EWYPEAAANAER.W	15.86	0.3	777.338	2	27.49	156780
																6019393
24	12	1	205.62	32	25386/25387	gi|2289393718/2289393720	Trimeresurus gracilis	SVSP	Plasminogen-activator subtype serine protease (PA1/2) [Tgc-PAH1/2]	K.DDEKDKDIMLIR.L	92.34	-0.7	745.879	2	25.31	7744400	1.24097e+07		1.64367		0.0138206
										R.LLAESSTLC(+57.02)AGILK.G	84.71	-0.7	738.41	2	31.74	16415000
										R.VMGWGTISPTK.E	70.68	-0.3	588.808	2	29.05	10831000
										K.KILNEDEQTR.D	67.93	-0.7	415.886	3	18.12	3888400
										VVRGDEC(+57.02)NINEHR.S	64.38	1	533.255	3	16.77	126550
										R.VM(+15.99)GWGTISPTK.E	62.83	-0.3	596.805	2	25.97	1226200
										K.ILNEDEQTR.D	60.58	0.3	559.278	2	19.09	1568100
										K.DKDIMLIR.L	51.77	0.6	502.284	2	25.34	86886000
										K.DKDIM(+15.99)LIR.L	43.08	1.1	510.282	2	22.78	19237000
										K.DDEKDKDIM(+15.99)LIR.L	38.95	0.2	502.921	3	23.13	539290
										K.EKFIC(+57.02)PNR.K	21.77	1	532.272	2	19.36	322340
										R.LKPGVYTK.V	17.24	-0.5	453.276	2	17.46	132670
																148916950
24	7	2	203	40	16223	gi|34922643	Lachesis stenophrys	Snaclec	C-type lectin LmsL; Galactose-specific lectin; Mutina	R.YGESLEIAEYISDYHK.G	113.44	-0.9	958.948	2	34.41	5679400	2.92119e+07		3.86912		0.0325329
										R.SC(+57.02)TDYLTWDK.N	75.23	-1.1	1288.55	1	29.68	86633000
										K.AWEDAEMFC(+57.02)R.K	58.3	-5.8	657.762	2	31.52	51349000
										K.NAFLC(+57.02)QC(+57.02)K.F	53.11	-0.1	1040.47	1	21.69	13614000
										K.KDFSWEWTDR.S	52.54	-0.6	685.312	2	29.85	2756600
										K.DFSWEWTDR.S	52.33	-2	621.264	2	36.34	20202000
										K.AWEDAEM(+15.99)FC(+57.02)R.K	43.71	0.5	665.764	2	27.73	24249000
																204483000
24	5	1	191.55	33	16291	gi|33357350	Crotalus atrox	Snaclec	Chain B Galactose-specific lectin	R.YGESLEIAEYISDYHK.G	113.44	-0.9	958.948	2	34.41	5679400	23980060		3.17617		0.0267063
										R.SC(+57.02)TDYLTWDK.N	75.23	-1.1	1288.55	1	29.68	86633000
										K.KDFSWEWTDR.S	52.54	-0.6	685.312	2	29.85	2756600
										K.DFSWEWTDR.S	52.33	-2	621.264	2	36.34	20202000
										K.DAFLC(+57.02)QC(+57.02)K.F	49.46	1.1	521.229	2	25.6	4629300
																119900300
24	5	2	189.24	22	28307	gi|1002585685	Protobothrops mucrosquamatus	SVSP	Snake venom serine protease serpentokallikrein-2 isoform X1	K.SAHIAPLSLPSSPPSVGSVC(+57.02)R.I	107.72	-1.1	707.036	3	30.08	2206800	28114600		3.72379		0.0313109
										R.C(+57.02)ANINLLDYEVC(+57.02)R.A	93.69	0.1	820.382	2	33.23	2228100
										R.TLC(+57.02)AGILEGGK.D	61.63	-0.4	559.797	2	26.6	108820000
										R.IMGWGTISPTK.V	56.49	0	595.816	2	30.41	23262000
										R.IM(+15.99)GWGTISPTK.V	54.78	-1.2	603.812	2	27.21	4056100
																140573000
24	6	1	173.15	22	28470	gi|1333445318	Crotalus lepidus	SVSP	Serine endopeptidase	R.C(+57.02)ANINILDYAVC(+57.02)R.A	92.41	-0.4	791.379	2	34.64	6924000	8.11948e+06		1.07543		0.00904258
										K.TNNEWEKDIMLIR.L	81.47	-0.9	554.615	3	32.65	9719800
										K.TNNEWEKDIM(+15.99)LIR.L	67.95	-0.4	559.947	3	30.81	979990
										R.IMGWGTISSTK.E	56.13	0.3	590.805	2	29.24	1600500
										K.ETYPNVPR.C	51.22	1	488.249	2	22.02	29070000
										R.AAYPWWPVTTR.I	42.41	-0.7	674.345	2	35.5	422570
																48716860
24	4	2	172.57	25	18492	gi|538260107	Ovophis okinavensis	Snaclec	Galactose binding lectin	R.SC(+57.02)TDYLTWDKNQPDHYQDK.E	90.75	-1.1	805.349	3	25.85	1583200	31879300		4.22242		0.0355037
										K.GQAEVWIGLQDK.K	86.92	0	672.351	2	30.78	25687000
										R.SC(+57.02)TDYLTWDK.N	75.23	-1.1	1288.55	1	29.68	86633000
										K.NAFLC(+57.02)QC(+57.02)K.F	53.11	-0.1	1040.47	1	21.69	13614000
																127517200
24	7	2	172.27	21	25342	gi|2289393706	Trimeresurus gracilis	SVSP	Kallikrein-like serine protease (KN1) [Tgc-KN1]	R.IMGWGTISDTK.L	89.91	-1	1208.6	1	30.16	98169000	1.06939e+08		14.1641		0.119097
										R.AAYPELPAK.S	69.67	0.2	480.264	2	25.02	409640000
										R.IM(+15.99)GWGTISDTK.L	69.29	0.5	612.8	2	27.93	21331000
										VIGGRPC(+57.02)NINEHR.S	53.35	-0.4	507.928	3	17.89	611020
										K.LILPDVPR.C	52.51	1	461.79	2	30.16	208180000
										K.FFC(+57.02)LSSK.N	48.98	-0.8	888.428	1	26.52	9516600
										K.EKFFC(+57.02)LSSK.N	40.9	0.1	573.287	2	24.78	1124500
																748572120
24	5	2	154.61	11	24807	gi|2289393722	Trimeresurus gracilis	SVSP	Plasminogen-activator subtype serine protease (PA3) [Tgc-PA3]	VVGGDEC(+57.02)NINEHR.S	91.93	-0.5	749.838	2	18.54	174000000	97847400		12.9599		0.108972
										K.NDDEKDKDIMLIR.L	90.83	-0.5	802.901	2	24.28	189860000
										K.NDDEKDKDIM(+15.99)LIR.L	77.64	-0.1	810.898	2	22.31	19254000
										K.DKDIMLIR.L	51.77	0.6	502.284	2	25.34	86886000
										K.DKDIM(+15.99)LIR.L	43.08	1.1	510.282	2	22.78	19237000
																489237000
24	6	6	148.51	37	13787	OQ614864	Trimeresurus gracilis	VEGF	Tgc-VGFb	R.C(+57.02)GGC(+57.02)C(+57.02)GDESLTC(+57.02)TAVGK.R	94.55	0.3	916.358	2	23.37	5476800	7.80322e+06		1.03354		0.00869036
										K.IEVMQFAEHTGC(+57.02)EC(+57.02)RPR.S	75.8	-0.5	707.32	3	25.48	11553000
										K.IEVM(+15.99)QFAEHTGC(+57.02)EC(+57.02)RPR.S	59.59	-0.7	712.652	3	22.96	1394700
										QVMPFMEVFDR.S	48.19	-0.7	699.83	2	48.71	8787600
										QVMPFM(+15.99)EVFDR.S	40.11	-0.5	707.828	2	43.84	9228200
										QVM(+15.99)PFMEVFDR.S	40.11	-0.5	707.828	2	43.84	10379000
																46819300
24	2	1	138.47	12	30103	gi|109254950	Sistrurus catenatus edwardsi	SVSP	Serine proteinase isoform 7	K.SEHIAPLSLPSSPPSVGSVC(+57.02)R.V	107.65	1.6	726.373	3	30.35	1493800	55156900		7.30555		0.0614277
										R.TLC(+57.02)AGILEGGK.D	61.63	-0.4	559.797	2	26.6	108820000
																110313800
24	7	5	136.31	31	13664	gi|129420	Gloydius blomhoffii	PLA2	Acidic phospholipase A2	R.C(+57.02)C(+57.02)FVHDC(+57.02)C(+57.02)YGK.V	86.82	-1.1	753.274	2	20.91	14469000	4.294e+07		5.68741		0.0478218
										SLM(+15.99)QFETLIM(+15.99)K.I	70.12	-0.6	686.846	2	33.04	47376000
										SLM(+15.99)QFETLIMK.I	65.44	1.2	678.85	2	35.5	136630000
										SLMQFETLIMK.I	62.74	-1.4	670.85	2	38.13	5411400
										SLMQFETLIM(+15.99)K.I	60.09	1.2	678.85	2	35.5	92450000
										K.DAAIC(+57.02)FR.D	43.26	-0.4	426.705	2	32.82	973200
										K.NC(+57.02)QEESEPC(+57.02)	27.2	0.6	576.701	2	18.1	3270100
																300579700
24	3	1	135.33	24	13900	gi|300394	Agkistrodon piscivorus	PLA2	Phospholipase A2 monomers	R.C(+57.02)C(+57.02)FVHDC(+57.02)C(+57.02)YGK.V	86.82	-1.1	753.274	2	20.91	14469000	2.88489e+07		3.82105		0.0321288
										R.AAAIC(+57.02)FR.D	59.56	3.1	404.712	2	22.75	71530000
										DLMQFETLIM(+15.99)K.I	56.17	-1.1	692.846	2	44.83	547780
																86546780
24	4	1	135.01	14	26048	gi|158514815	Gloydius halys	SVSP	Snake venom serine protease pallase	VIGGDEC(+57.02)NINEHR.F	77.63	-0.7	756.846	2	19.76	24222000	35920775		4.75772		0.0400046
										R.TLC(+57.02)AGILEGGK.D	61.63	-0.4	559.797	2	26.6	108820000
										K.FFC(+57.02)LSSK.K	48.98	-0.8	888.428	1	26.52	9516600
										K.EKFFC(+57.02)LSSK.K	40.9	0.1	573.287	2	24.78	1124500
																143683100
24	3	1	131.5	11	28144	gi|1041577231	Agkistrodon conanti	SVSP	Serine proteinase 1	R.IAPLSLPSSPPSVGSVC(+57.02)R.I	103.25	-0.1	912.488	2	32.7	16501000	1.46064e+07		1.93462		0.016267
										R.IMGWGTISPTK.V	56.49	0	595.816	2	30.41	23262000
										R.IM(+15.99)GWGTISPTK.V	54.78	-1.2	603.812	2	27.21	4056100
																43819100
24	4	1	131.48	33	13790	gi|82201334	Viridovipera stejnegeri	PLA2	Acidic phospholipase A2 CTs-A3	R.C(+57.02)C(+57.02)FVHDC(+57.02)C(+57.02)YGK.V	86.82	-1.1	753.274	2	20.91	14469000	23922750		3.16858		0.0266425
										K.AAAIC(+57.02)FR.D	59.56	3.1	404.712	2	22.75	71530000
										K.MDIYTYSEENGDIVC(+57.02)GGDDPC(+57.02)R.K	44.61	6.6	856.016	3	32.43	3542000
										K.M(+15.99)DIYTYSEENGDIVC(+57.02)GGDDPC(+57.02)R.K	28.87	2.8	861.345	3	27.3	6150000
																95691000
24	4	1	129.09	14	26387	gi|383280398	Gloydius halys	SVSP	Chain A Snake-venom Thrombin-like Enzyme	IIGGDEC(+57.02)NINEHR.F	71.71	0.4	763.855	2	20.65	307800	29942225		3.96586		0.0333464
										R.TLC(+57.02)AGILEGGK.D	61.63	-0.4	559.797	2	26.6	108820000
										K.FFC(+57.02)LSSK.N	48.98	-0.8	888.428	1	26.52	9516600
										K.EKFFC(+57.02)LSSK.N	40.9	0.1	573.287	2	24.78	1124500
																119768900
24	5	5	128.68	17	27163	gi|538259841	Protobothrops flavoviridis	NGF	Nerve growth factor	R.IDTAC(+57.02)VC(+57.02)VISR.K	73.03	-1.2	647.317	2	26.54	2853300	1146726		0.151884		0.0012771
										R.ALTMEGNQASWR.F	72.45	-0.5	682.324	2	26.32	1145700
										R.ALTM(+15.99)EGNQASWR.F	68.03	0	690.322	2	23.01	195720
										R.NPNPVPTGC(+57.02)R.G	58.27	-0.2	556.269	2	19.22	523110
										K.QYFFETK.C	38.4	-1.2	481.734	2	27.15	1015800
																5733630
24	5	1	125.85	15	27800	gi|1041577233	Agkistrodon conanti	SVSP	Serine proteinase 19b	R.AANPELPATSR.T	77.78	0.4	563.796	2	21.08	7814100	44615888		5.90939		0.0496883
										R.TLC(+57.02)AGILEGGK.S	61.63	-0.4	559.797	2	26.6	108820000
										R.DKDIMLIR.L	51.77	0.6	502.284	2	25.34	86886000
										R.DKDIM(+15.99)LIR.L	43.08	1.1	510.282	2	22.78	19237000
										K.EKFIC(+57.02)PNR.K	21.77	1	532.272	2	19.36	322340
																223079440
24	2	2	118.85	7	28903	gi|1180525223	Agkistrodon contortrix contortrix	SVSP	Serine proteinase 12a	R.VMGWGTTTSPQETLPDVPR.C	118.85	-0.3	1036.51	2	33.72	15449000	8661100		1.14717		0.00964578
										R.VM(+15.99)GWGTTTSPQETLPDVPR.C	108.78	-0.5	1044.51	2	31.66	1873200
																17322200
24	3	1	107.61	21	15665	gi|584481444	Ovophis convictus	PLA2	Phospholipase A2	R.C(+57.02)C(+57.02)FVHDC(+57.02)C(+57.02)YGK.V	86.82	-1.1	753.274	2	20.91	14469000	5.99559e+06		0.794118		0.00667723
										R.DNMDTYDSK.T	41.57	-0.1	544.714	2	19.68	247680
										K.NC(+57.02)QEESEPC(+57.02)	27.2	0.6	576.701	2	18.1	3270100
																17986780
24	2	2	103.56	14	17697	gi|538260109	Ovophis okinavensis	Snaclec	C-type lectin alpha subunit	K.TWEDAEWFC(+57.02)AK.Q	76.47	-1.5	721.805	2	34.36	355820	380040		0.0503364		0.000423247
										K.GGHLVSIESAK.E	54.19	-0.8	366.536	3	20.76	404260
																760080
24	2	2	102.95	6	43816	gi|335892630	Trimeresurus gracilis	SVMP I	Metalloprotease PI [Tgc-MP]	K.YSVGVVQDHTTK.V	82.28	0.2	667.341	2	20.6	67197	206418		0.0273402		0.000229886
										K.FLTDRNPQC(+57.02)IAN	41.33	0	724.851	2	26.06	345640
																412837
24	1	1	98.51	5	28609	gi|1041578907	Sistrurus tergeminus	SVSP	Serine proteinase 3	R.C(+57.02)ANINLLDYSVC(+57.02)R.A	98.51	-1.3	799.376	2	33.04	399310	399000		0.0528477		0.000444362
																399310
24	2	1	94.66	11	23438	gi|118430266	Deinagkistrodon acutus	SVSP	Venom thrombin-like enzyme, partial	M.VIGGDEC(+57.02)DINEHR.F	65.12	1.4	757.34	2	20.5	462490	4478995		0.593244		0.00498821
										R.TLC(+57.02)AGIVQGGK.D	59.06	0.5	552.298	2	22.78	8495500
																8957990
24	3	2	85.57	5	68328	gi|335892636	Trimeresurus gracilis	SVMP III	Metalloprotease PIII [Tgc-PIII]	K.LQGEMYLIEPLK.F	59.39	-0.4	717.389	2	34.41	374880	373121		0.04942		0.000415541
										R.IFPC(+57.02)APQDIK.C	52.35	-2	594.807	2	27.01	647770
										K.FSDSEAHAVFK.Y	23.36	-1.6	413.199	3	22.93	96712
																1119362
24	2	1	79.48	8	25215	gi|999161	Bothrops jararaca	SVSP	Platelet-aggregating enzyme|serine proteinase	K.INILDHAVC(+57.02)R.A	79.48	-0.2	605.822	2	25.39	8925400	4623870		0.612433		0.00514956
										K.EKFIC(+57.02)PNR.K	21.77	1	532.272	2	19.36	322340
																9247740
24	2	2	76.81	5	54933	gi|308387835	Vipera ammodytes ammodytes	LAAO	Chain D L-amino acid oxidase	R.ETDYEEFLEIAR.N	76.81	0.1	757.854	2	37.35	203770	132669		0.0175721		0.000147752
										R.VGEVNKDPGLLK.Y	38.04	-0.2	634.864	2	21.85	61568
																265338
24	1	1	73.18	19	8098	gi|538260119	Ovophis okinavensis	Snaclec	C-type lectin beta subunit, partial	K.VFEEEMNWEDAEK.F	73.18	-5.8	828.343	2	31.45	545840	546000		0.0723179		0.000608075
																545840
24	2	1	69.44	8	28216	gi|387935408	Vipera berus nikolskii	SVSP	Snake venom serine protease nikobin; Precursor	K.FFC(+57.02)LSSK.E	48.98	-0.8	888.428	1	26.52	9516600	5268350		0.697795		0.00586731
										K.EYTMWDKDIMLIR.L	40.91	8.7	571.954	3	25.19	1020100
																10536700
24	1	1	67.35	5	28086	gi|1333445288	Crotalus atrox	SVSP	Serine endopeptidase	R.C(+57.02)ANINILDHAVC(+57.02)R.A	67.35	-3.2	778.375	2	26.78	58716	58700		0.00777483		6.53736e-05
																58716
24	1	1	66.85	9	15686	gi|1002567967	Protobothrops mucrosquamatus	CYS	Cystatin-1	R.VVEAQSQVVSGAK.Y	66.85	-0.2	651.356	2	20.19	45475	45500		0.00602649		5.06729e-05
																45475
24	1	1	61.16	5	24820	gi|190195327	Trimeresurus gracilis	CRISP	Cysteine-rich seceretory protein Og-CRPb, partial [Tgc-CRb]	R.VIQSWYDENK.N	61.16	-0.8	641.309	2	25.71	332360	332000		0.0439735		0.000369745
																332360
24	1	1	51.92	7	18055	gi|33341210	Viridovipera stejnegeri	Snaclec	Stejaggregin-A alpha chain	K.GESQMC(+57.02)QGLSK.W	51.92	-0.2	612.771	2	19.53	1416000	1420000		0.188079		0.00158144
																1416000
24	1	1	46.45	5	28858	gi|297593756	Echis coloratus	SVSP	Serine protease, partial	K.SIIAGNTDATC(+57.02)PP	46.45	0.3	658.811	2	27.85	2381700	2380000		0.315232		0.00265058
																2381700
Fraction 25																		5.22567e+08		1.84768	1.83428	99.2748
25	13	8	266.65	53	15689	gi|59727071	Trimeresurus gracilis	PLA2	Acidic phospholipase A2 [Tgc-E6]	K.KDVYTYSEENGDIVC(+57.02)GGDDPC(+57.02)R.K	121.62	-1.4	1275.03	2	26.61	561160000	6.46634e+07		12.3742		0.228636
										K.KDVYTYSEENGDIVC(+57.02)GGDDPC(+57.02)RK.E	120.89	0.3	1339.08	2	24.55	135370000
										K.DVYTYSEENGDIVC(+57.02)GGDDPC(+57.02)R.K	74.12	0.3	1210.98	2	31.05	3359200
										K.EVC(+57.02)EC(+57.02)DKAAAIC(+57.02)FR.D	72.71	0.1	864.879	2	24.49	3657500
										R.C(+57.02)C(+57.02)FVHDC(+57.02)C(+57.02)YGK.A	70.03	-0.4	753.275	2	20.78	14650000
										K.TYWMFPAK.N	58.13	-0.2	1043.5	1	32.22	7351800
										K.AAAIC(+57.02)FR.D	48.99	0.1	404.71	2	23.43	72440000
										K.TYWM(+15.99)FPAK.N	47.41	-0.2	1059.5	1	29.59	33020000
										K.AAAIC(+57.02)FRDNMDTYNSK.T	47	-9.5	626.276	3	25.47	332170
										K.AAAIC(+57.02)FRDNM(+15.99)DTYNSK.T	46.72	-0.9	946.916	2	23.12	799860
										R.DNMDTYNSK.T	46.04	-0.5	544.221	2	18.41	1846500
										R.DNM(+15.99)DTYNSK.T	45.47	-0.1	552.219	2	15.91	0
										K.NC(+57.02)QEESEPC(+57.02)	27.49	-0.1	576.7	2	18.02	6636700
																840623730
25	11	1	161.51	27	25386/25387	gi|2289393718/2289393720	Trimeresurus gracilis	SVSP	Plasminogen-activator subtype serine protease (PA1/2) [Tgc-PAH1/2]	R.LLAESSTLC(+57.02)AGILK.G	72.32	-0.8	738.41	2	31.75	4299600	2.4866e+06		0.475844		0.0087921
										K.DDEKDKDIMLIR.L	61.82	0.8	497.589	3	25.28	1705100
										K.KILNEDEQTR.D	59.63	-1.3	415.885	3	18.17	2507700
										R.VMGWGTISPTK.E	55.9	0.8	588.808	2	29.04	1568800
										K.DKDIMLIR.L	48.12	0.5	502.284	2	25.36	12593000
										K.ILNEDEQTR.D	48.1	-0.1	559.278	2	19.49	1107000
										VVRGDEC(+57.02)NINEHR.S	47.43	-0.1	533.255	3	16.8	154060
										R.VM(+15.99)GWGTISPTK.E	45.62	-0.7	596.805	2	25.91	197100
										K.DKDIM(+15.99)LIR.L	44.39	0.2	510.281	2	22.72	2782900
										K.ILNEDEQTRDPK.E	27.62	-0.2	729.365	2	18.27	61270
										K.KILNEDEQTRDPK.E	26.14	-0.3	529.277	3	18.82	376110
																27352640
25	5	5	152.16	28	25006	gi|190195325	Trimeresurus gracilis	CRISP	Cysteine-rich seceretory protein Og-CRPa [Tgc-CRa]	R.KPEIQNEIVDLHNSLR.R	75.35	-0.1	635.678	3	28.14	589080	607970		0.116343		0.00214965
										K.MEWYPEAAANAER.W	67.56	0.4	769.341	2	29.62	1362900
										K.C(+57.02)GENIYMSTNPR.K	59.36	-0.1	721.313	2	23.87	714120
										R.SVNPTASNMLK.M	51.65	0.1	581.3	2	23.01	135050
										SVDFDSESPR.K	51.6	0.6	569.755	2	22.78	238700
																3039850
25	7	2	149.64	40	16223	gi|34922643	Lachesis stenophrys	Snaclec	C-type lectin LmsL; Galactose-specific lectin; Mutina	R.YGESLEIAEYISDYHK.G	71.39	-1.5	639.634	3	34.46	857850	12608750		2.41285		0.0445818
										R.SC(+57.02)TDYLTWDK.N	62.87	-0.3	1288.55	1	29.65	44049000
										K.AWEDAEMFC(+57.02)R.K	53.46	1.7	657.767	2	31.08	29418000
										K.DFSWEWTDR.S	48.6	-0.6	621.264	2	36.38	0
										K.KDFSWEWTDR.S	46.74	-1	457.21	3	29.86	1074300
										K.NAFLC(+57.02)QC(+57.02)K.F	44.98	0.1	520.736	2	21.6	1737100
										K.AWEDAEM(+15.99)FC(+57.02)R.K	43.61	-0.6	665.763	2	27.73	11125000
																88261250
25	5	1	139.08	33	16291	gi|33357350	Crotalus atrox	Snaclec	Chain B Galactose-specific lectin	R.YGESLEIAEYISDYHK.G	71.39	-1.5	639.634	3	34.46	857850	9418010		1.80226		0.0333001
										R.SC(+57.02)TDYLTWDK.N	62.87	-0.3	1288.55	1	29.65	44049000
										K.DFSWEWTDR.S	48.6	-0.6	621.264	2	36.38	0
										K.KDFSWEWTDR.S	46.74	-1	457.21	3	29.86	1074300
										K.DAFLC(+57.02)QC(+57.02)K.F	41.84	0.9	521.229	2	25.54	1108900
																47090050
25	3	1	137.1	25	18492	gi|538260107	Ovophis okinavensis	Snaclec	Galactose binding lectin	K.GQAEVWIGLQDK.K	67.75	0.3	672.352	2	30.79	15290000	20358700		3.89591		0.071984
										R.SC(+57.02)TDYLTWDK.N	62.87	-0.3	1288.55	1	29.65	44049000
										K.NAFLC(+57.02)QC(+57.02)K.F	44.98	0.1	520.736	2	21.6	1737100
																61076100
25	5	5	136.17	10	58087	gi|538260091	Ovophis okinavensis	LAAO	L-amino acid oxidase	K.SAGQLYEESLGK.V	73.55	0.3	641.32	2	25.22	1314900	832623		0.159333		0.00294398
										R.ETDYEEFLEIAR.N	66.67	-1.1	757.853	2	37.45	593670
										R.VGEVNKDPGLLK.Y	62.41	0.9	634.865	2	21.8	1748200
										K.VTVTYQTPAK.D	33.89	1.1	554.307	2	21.37	54013
										K.VVEELKR.T	25.66	-0.4	436.764	2	16.88	452330
																4163113
25	5	1	130.75	16	25342	gi|2289393706	Trimeresurus gracilis	SVSP	Kallikrein-like serine protease (KN1) [Tgc-KN1]	R.IMGWGTISDTK.L	72.27	-0.1	1208.6	1	30.14	59315000	76593358		14.6572		0.270818
										R.AAYPELPAK.S	65.8	-0.7	959.519	1	23.93	183120000
										R.IM(+15.99)GWGTISDTK.L	58.71	0.4	612.8	2	27.96	14613000
										K.LILPDVPR.C	43.88	1.4	461.79	2	30.14	125620000
										K.EKFFC(+57.02)LSSK.N	43.79	-0.7	573.286	2	24.78	298790
																382966790
25	5	2	128.32	11	24807	gi|2289393722	Trimeresurus gracilis	SVSP	Plasminogen-activator subtype serine protease (PA3) [Tgc-PA3]	VVGGDEC(+57.02)NINEHR.S	77.61	-0.2	749.839	2	18.44	25743000	12452720		2.38299		0.0440302
										K.NDDEKDKDIMLIR.L	69.32	0.1	802.901	2	24.44	19172000
										K.NDDEKDKDIM(+15.99)LIR.L	50.32	0	540.935	3	22.24	1972700
										K.DKDIMLIR.L	48.12	0.5	502.284	2	25.36	12593000
										K.DKDIM(+15.99)LIR.L	44.39	0.2	510.281	2	22.72	2782900
																62263600
25	5	5	119.83	17	27163	gi|538259841	Protobothrops flavoviridis	NGF	Nerve growth factor	R.IDTAC(+57.02)VC(+57.02)VISR.K	63.89	-1.3	647.317	2	26.5	1456800	527595		0.100962		0.00186546
										R.ALTMEGNQASWR.F	61.31	-0.6	682.324	2	26.27	559180
										R.ALTM(+15.99)EGNQASWR.F	56.45	-0.8	690.322	2	22.87	74043
										R.NPNPVPTGC(+57.02)R.G	49.48	0.2	556.269	2	19.14	78581
										K.QYFFETK.C	35.14	0.1	481.735	2	27.11	469370
																2637974
25	4	2	117.81	34	13790	gi|37785867	Viridovipera stejnegeri	PLA2	Phospholipase A2 isozyme CTs-A3, partial	R.C(+57.02)C(+57.02)FVHDC(+57.02)C(+57.02)YGK.V	70.03	-0.4	753.275	2	20.78	14650000	23731900		4.54141		0.0839109
										K.AAAIC(+57.02)FR.D	48.99	0.1	404.71	2	23.43	72440000
										K.MDIYTYSEENGDIVC(+57.02)GGDDPC(+57.02)R.K	45.9	9	856.018	3	28.57	4245100
										K.M(+15.99)DIYTYSEENGDIVC(+57.02)GGDDPC(+57.02)RK.A	31.92	2.9	904.043	3	25.02	3592500
																94927600
25	7	5	117.08	31	13664	gi|129420	Gloydius blomhoffii	PLA2	Acidic phospholipase A2; Phosphatidylcholine 2-acylhydrolase	R.C(+57.02)C(+57.02)FVHDC(+57.02)C(+57.02)YGK.V	70.03	-0.4	753.275	2	20.78	14650000	3.66829e+07		7.01977		0.129703
										SLM(+15.99)QFETLIM(+15.99)K.I	65.72	-0.9	686.846	2	32.84	30278000
										SLMQFETLIMK.I	59	-2.1	670.85	2	38.25	17097000
										SLM(+15.99)QFETLIMK.I	54.59	-0.8	678.848	2	35.91	115370000
										SLMQFETLIM(+15.99)K.I	47.23	0.4	678.849	2	35.66	70178000
										K.DAAIC(+57.02)FR.D	42.55	0	426.705	2	32.82	2570900
										K.NC(+57.02)QEESEPC(+57.02)	27.49	-0.1	576.7	2	18.02	6636700
																256780600
25	5	5	112.89	37	13787	OQ614864	Trimeresurus gracilis	VEGF	Tgc-VGFb	R.C(+57.02)GGC(+57.02)C(+57.02)GDESLTC(+57.02)TAVGK.R	66.75	-0.3	916.357	2	23.24	3021700	3405152		0.651621		0.0120399
										K.IEVMQFAEHTGC(+57.02)EC(+57.02)RPR.S	61.53	0	707.321	3	25.39	8632800
										K.IEVM(+15.99)QFAEHTGC(+57.02)EC(+57.02)RPR.S	55.46	-0.5	712.652	3	22.81	878960
										QVMPFMEVFDR.S	46.11	-0.6	699.83	2	48.63	1971500
										QVMPFM(+15.99)EVFDR.S	36.73	-0.4	707.828	2	43.78	2520800
																17025760
25	4	1	112.35	12	27800	gi|1041577233	Agkistrodon conanti	SVSP	Serine proteinase 19b	R.AANPELPATSR.T	66.96	0.6	563.797	2	20.96	3342100	33227000		6.35843		0.117484
										R.TLC(+57.02)AGILEGGK.S	58.7	-0.8	1118.59	1	26.58	114190000
										R.DKDIMLIR.L	48.12	0.5	502.284	2	25.36	12593000
										R.DKDIM(+15.99)LIR.L	44.39	0.2	510.281	2	22.72	2782900
																132908000
25	3	1	108.67	14	26547	gi|38146946	Gloydius shedaoensis	SVSP	Thrombin-like enzyme	M.VIGGDEC(+57.02)NINEHR.F	64.72	-0.7	756.846	2	19.56	4494000	39660930		7.58964		0.140233
										R.TLC(+57.02)AGILEGGK.D	58.7	-0.8	1118.59	1	26.58	114190000
										K.EKFFC(+57.02)LSSK.N	43.79	-0.7	573.286	2	24.78	298790
																118982790
25	2	1	104.4	11	28144	gi|1041577231	Agkistrodon conanti	SVSP	Serine proteinase 1	R.IAPLSLPSSPPSVGSVC(+57.02)R.I	79.8	0	912.488	2	32.73	1539900	1535750		0.293886		0.00543008
										R.IMGWGTISPTK.V	49.18	1.6	595.817	2	30.41	1531600
																3071500
25	3	1	100.35	14	26483	gi|3122187	Gloydius blomhoffii	SVSP	Thrombin-like enzyme halystase	R.TLC(+57.02)AGILEGGK.D	58.7	-0.8	1118.59	1	26.58	114190000	3.82485e+07		7.31936		0.135239
										IIGGDEC(+57.02)NINEHR.F	54.11	-0.3	509.572	3	20.48	256750
										K.EKFFC(+57.02)LSSK.N	43.79	-0.7	573.286	2	24.78	298790
																114745540
25	4	1	93.37	21	15665	gi|584481444	Ovophis convictus	PLA2	Phospholipase A2	R.C(+57.02)C(+57.02)FVHDC(+57.02)C(+57.02)YGK.V	70.03	-0.4	753.275	2	20.78	14650000	5673245		1.08565		0.0200594
										R.DNMDTYDSK.T	46.68	-0.2	544.714	2	19.12	1093100
										K.NC(+57.02)QEESEPC(+57.02)	27.49	-0.1	576.7	2	18.02	6636700
										R.DNM(+15.99)DTYDSK.T	24.38	-2	552.71	2	16.54	313180
																22692980
25	5	1	92.74	34	15597	gi|584481356	Ovophis makazayazaya	PLA2	Phospholipase A2	K.TYWMFPAK.N	58.13	-0.2	1043.5	1	32.22	7351800	30713900		5.87751		0.108598
										K.AAAIC(+57.02)FR.D	48.99	0.1	404.71	2	23.43	72440000
										K.TYWM(+15.99)FPAK.N	47.41	-0.2	1059.5	1	29.59	33020000
										K.MDVYTYSEENEAIVC(+57.02)GGDDPC(+57.02)KK.E	30.35	9.5	894.054	3	24.52	34121000
										K.NC(+57.02)QEESEPC(+57.02)	27.49	-0.1	576.7	2	18.02	6636700
																153569500
25	2	1	88.5	7	28903	gi|1180525223	Agkistrodon contortrix contortrix	SVSP	Serine proteinase 12a	R.VMGWGTTTSPQETLPDVPR.C	88.5	-0.5	1036.51	2	33.76	4589300	2683585		0.513539		0.00948858
										R.VM(+15.99)GWGTTTSPQETLPDVPR.C	81.78	-0.5	1044.51	2	31.7	777870
																5367170
25	2	1	83.97	9	16344	gi|384110782	Dispholidus typus	PLA2	Phospholipase A2 type IIE	R.QTC(+57.02)EC(+57.02)DKAAALC(+57.02)FR.R	59.47	4.2	577.256	3	24.5	1121000	36780500		7.03843		0.130048
										K.AAALC(+57.02)FR.R	48.99	0.1	404.71	2	23.43	72440000
																73561000
25	2	2	81.86	24	9832	gi|538260117	Ovophis okinavensis	Snaclec	C-type lectin beta subunit, partial	R.EEVDFVVK.M	55.17	-2.9	964.496	1	26.78	1856300	980975		0.187723		0.00346852
										K.VFEEEMNWEDAEK.F	53.38	-6.7	828.343	2	31.49	105650
																1961950
25	2	1	78.47	6	43816	gi|335892630	Trimeresurus gracilis	SVMP I	Metalloprotease PI [Tgc-MP]	K.FLTDRNPQC(+57.02)IAN	53	-0.2	724.851	2	25.98	616740	408535		0.0781786		0.00144449
										K.YEDTMQYEFK.V	50.94	-0.8	677.286	2	27.62	200330
																817070
25	1	1	72.64	17	8543	gi|538260111	Ovophis okinavensis	Snaclec	C-type lectin beta subunit, partial	K.EWHEQFEC(+57.02)LASR.T	72.64	-0.1	531.237	3	28.05	1290500	1290500		0.246954		0.00456293
																1290500
25	2	2	69.98	15	17376	gi|1180525731	Agkistrodon contortrix contortrix	Snaclec	C-type lectin 12a	K.FTSMWIGLK.D	48.89	0.5	541.789	2	33.96	680600	5312400		1.0166		0.0187835
										K.NWDDAESFC(+57.02)YTQHR.G	42.18	4.1	914.875	2	27.23	9944200
																10624800
25	2	1	66.77	9	17346	gi|743759444	Protobothrops tokarensis	PLA2	Phospholipase A2 precursor	K.AAALC(+57.02)FR.H	48.99	0.1	404.71	2	23.43	72440000	36276655		6.94202		0.128266
										R.ETC(+57.02)EC(+57.02)DKAAALC(+57.02)FR.H	35.56	6.7	577.585	3	26.01	113310
																72553310
25	1	1	54.43	4	31488	gi|1974298665	Crotalus tigris	SVSP	Snake venom serine protease-like	K.KDDEKDDIMLIR.L	54.43	0.8	497.589	3	25.28	1364200	1364200		0.261058		0.00482352
																1364200
25	1	1	54.29	5	23438	gi|118430266	Deinagkistrodon acutus	SVSP	Venom thrombin-like enzyme, partial	R.TLC(+57.02)AGIVQGGK.D	54.29	0	552.298	2	22.69	1312100	1312100		0.251088		0.0046393
																1312100
25	2	2	52.41	7	18055	gi|33341210	Viridovipera stejnegeri	Snaclec	Stejaggregin-A alpha chain	K.GESQM(+15.99)C(+57.02)QGLSK.W	52.41	-0.6	620.768	2	17.19	2571400	18438000		3.52835		0.0651928
										K.GESQMC(+57.02)QGLSK.W	51.27	2.2	612.772	2	19.42	15866000
																18437400
25	1	1	50.89	7	17697	gi|538260109	Ovophis okinavensis	Snaclec	C-type lectin alpha subunit	K.TWEDAEWFC(+57.02)AK.Q	50.89	-3.3	721.803	2	34.41	199680	199680		0.0382114		0.000706026
																199680
25	1	1	49.51	5	24820	gi|190195327	Trimeresurus gracilis	CRISP	Cysteine-rich seceretory protein Og-CRPb, partial [Tgc-CRb]	R.VIQSWYDENK.N	49.51	-0.6	641.309	2	25.65	300940	300940		0.0575888		0.00106406
																300940
Fraction 26																		1.03431e+09		4.75231	4.5165	95.0379
26	14	8	444.11	53	15689	gi|59727071	Trimeresurus gracilis	PLA2	Acidic phospholipase A2 [Tgc-E6]	K.KDVYTYSEENGDIVC(+57.02)GGDDPC(+57.02)RK.E	200	2.1	1339.08	2	25.53	2517300000	3.69891e+08		35.7622		1.69953
										K.KDVYTYSEENGDIVC(+57.02)GGDDPC(+57.02)R.K	200	2.1	1275.03	2	27.53	439270000
										K.EVC(+57.02)EC(+57.02)DKAAAIC(+57.02)FR.D	125.89	1.5	864.878	2	25.31	1551900000
										K.DVYTYSEENGDIVC(+57.02)GGDDPC(+57.02)R.K	124.04	3.1	1210.99	2	31.57	36263000
										R.KEVC(+57.02)EC(+57.02)DKAAAIC(+57.02)FR.D	103.61	1.4	619.62	3	23.96	6148700
										R.C(+57.02)C(+57.02)FVHDC(+57.02)C(+57.02)YGK.A	91.33	1.7	502.519	3	21.83	11732000
										K.AAAIC(+57.02)FRDNM(+15.99)DTYNSK.T	68.88	1.2	631.613	3	24.07	3244100
										K.TYWMFPAK.N	62.91	1.4	522.254	2	33.11	11005000
										K.TYWM(+15.99)FPAK.N	61.21	2.3	530.252	2	30.59	17963000
										R.DNMDTYNSK.T	59.26	2.4	544.222	2	19.15	4625700
										K.AAAIC(+57.02)FR.D	57.56	2.6	404.711	2	36.23	560290000
										R.DNM(+15.99)DTYNSK.T	53.52	2.1	552.219	2	16.66	0
										K.NC(+57.02)QEESEPC(+57.02)	29.64	2	576.7	2	18.8	17826000
										K.EVC(+57.02)EC(+57.02)DK.A	29.37	2	470.181	2	15.26	907360
																5178474860
26	6	2	171.87	15	25386/25387	gi|2289393718/2289393720	Trimeresurus gracilis	SVSP	Plasminogen-activator subtype serine protease (PA1/2) [Tgc-PAH1/2]	R.GDEC(+57.02)NINEHR.S	79.2	2.4	622.26	2	16.61	3100900	1.24351e+06		0.120226		0.00571354
										K.DDEKDKDIMLIR.L	72.8	3.1	497.589	3	26.06	1047300
										K.KILNEDEQTR.D	66.48	0.7	415.885	3	19.04	1469600
										VVRGDEC(+57.02)NINEHR.S	57.55	2.1	533.255	3	18.36	541660
										K.ILNEDEQTR.D	56.11	2.6	559.278	2	20.22	388440
										K.DKDIMLIR.L	50.97	1	335.191	3	26.17	913170
																7461070
26	4	2	160.54	11	24807	gi|2289393722	Trimeresurus gracilis	SVSP	Plasminogen-activator subtype serine protease (PA3) [Tgc-PA3]	VVGGDEC(+57.02)NINEHR.S	99.31	2.2	500.228	3	19.28	15059000	1.25725e+07		1.21555		0.0577668
										K.NDDEKDKDIMLIR.L	88.48	0.7	802.9	2	25.53	23372000
										K.NDDEKDKDIM(+15.99)LIR.L	74.56	2.6	540.935	3	23.58	10946000
										K.DKDIMLIR.L	50.97	1	335.191	3	26.17	913170
																50290170
26	3	1	147.33	29	9799	gi|538259861	Protobothrops flavoviridis	PLA2	Phospholipase A2, partial	R.C(+57.02)C(+57.02)FVHDC(+57.02)C(+57.02)YGK.V	91.33	1.7	502.519	3	21.83	11732000	1.96678e+08		19.0154		0.903674
										K.EVC(+57.02)EC(+57.02)DRAAAIC(+57.02)FR.D	73.62	-4.3	878.876	2	30.04	18013000
										R.AAAIC(+57.02)FR.D	57.56	2.6	404.711	2	36.23	560290000
																590035000
26	4	1	143.16	12	25342	gi|2289393706	Trimeresurus gracilis	SVSP	Kallikrein-like serine protease (KN1) [Tgc-KN1]	R.AAYPELPAK.S	90.77	3.5	480.264	2	24.75	103080000	40439750		3.90984		0.185808
										R.IMGWGTISDTK.L	84.59	3.6	604.804	2	30.98	10079000
										R.IM(+15.99)GWGTISDTK.L	72.36	1	612.799	2	27.89	16178000
										K.LILPDVPR.C	30.27	2.1	461.79	2	31.06	32422000
																161759000
26	3	1	140.76	12	27800	gi|1041577233	Agkistrodon conanti	SVSP	Serine proteinase 19b	R.AANPELPATSR.T	87.46	2.4	563.796	2	21.72	2123300	2.64096e+06		0.255336		0.0121343
										R.TLC(+57.02)AGILEGGK.S	72.61	2.9	559.798	2	27.51	4886400
										R.DKDIMLIR.L	50.97	1	335.191	3	26.17	913170
																7922870
26	2	1	138.8	14	18492	gi|538260107	Ovophis okinavensis	Snaclec	Galactose binding lectin	K.GQAEVWIGLQDK.K	96.86	2.3	672.351	2	31.7	8907200	16899600		1.6339		0.0776482
										R.SC(+57.02)TDYLTWDK.N	83.88	2.5	644.78	2	30.45	24892000
																33799200
26	3	1	136.6	33	13790	gi|37785867	Viridovipera stejnegeri	PLA2	Phospholipase A2 isozyme CTs-A3, partial	R.C(+57.02)C(+57.02)FVHDC(+57.02)C(+57.02)YGK.V	91.33	1.7	502.519	3	21.83	11732000	2.34501e+08		22.6722		1.07745
										K.AAAIC(+57.02)FR.D	57.56	2.6	404.711	2	36.23	560290000
										K.MDIYTYSEENGDIVC(+57.02)GGDDPC(+57.02)R.K	49.46	4.7	856.013	3	28.31	131480000
																703502000
26	2	1	135.89	9	25409	gi|2289393712	Trimeresurus gracilis	SVSP	Kallikrein-like serine protease (KN4) [Tgc-KN4]	R.AAYPELPAK.S	90.77	3.5	480.264	2	24.75	103080000	53924350		5.21357		0.247765
										IIGGDEC(+57.02)NTNEHR.F	90.23	2.4	505.56	3	18.4	4768700
																107848700
26	3	2	135.01	21	16223	gi|34922643	Lachesis stenophrys	Snaclec	C-type lectin LmsL; Galactose-specific lectin; Mutina	R.SC(+57.02)TDYLTWDK.N	83.88	2.5	644.78	2	30.45	24892000	1.31353e+07		1.26996		0.0603523
										K.AWEDAEMFC(+57.02)R.K	63.43	2.4	657.766	2	31.76	7906100
										K.DFSWEWTDR.S	58.25	1.7	621.264	2	36.84	6607700
																39405800
26	5	2	134.5	31	13664	gi|129420	Gloydius blomhoffii	PLA2	Acidic phospholipase A2; Phosphatidylcholine 2-acylhydrolase	R.C(+57.02)C(+57.02)FVHDC(+57.02)C(+57.02)YGK.V	91.33	1.7	502.519	3	21.83	11732000	7129940		0.689344		0.0327598
										K.DAAIC(+57.02)FR.D	47.17	1.6	426.705	2	33.43	3636100
										SLMQFETLIM(+15.99)K.I	36.54	1.4	678.848	2	36.62	1227800
										K.NC(+57.02)QEESEPC(+57.02)	29.64	2	576.7	2	18.8	17826000
										SLM(+15.99)QFETLIMK.I	15.16	1.4	678.848	2	36.62	1227800
																35649700
26	5	1	134.01	31	15556	gi|584481340	Trimeresurus sabahi	PLA2	Phospholipase A2	R.C(+57.02)C(+57.02)FVHDC(+57.02)C(+57.02)YGK.V	91.33	1.7	502.519	3	21.83	11732000	7266060		0.702504		0.0333852
										K.DAAIC(+57.02)FR.D	47.17	1.6	426.705	2	33.43	3636100
										R.DNMDTYDNK.Y	35.06	2.4	558.219	2	20.33	1285600
										K.NC(+57.02)QEESEPC(+57.02)	29.64	2	576.7	2	18.8	17826000
										K.EIC(+57.02)EC(+57.02)DKDAAIC(+57.02)FR.D	21.91	2.4	596.257	3	27.92	1850600
																36330300
26	4	1	124.51	21	15665	gi|584481444	Ovophis convictus	PLA2	Phospholipase A2	R.C(+57.02)C(+57.02)FVHDC(+57.02)C(+57.02)YGK.V	91.33	1.7	502.519	3	21.83	11732000	9432975		0.912008		0.0433415
										R.DNMDTYDSK.T	46.59	0.2	544.713	2	20.19	4880200
										R.DNM(+15.99)DTYDSK.T	42.73	0.3	552.71	2	18.18	3293700
										K.NC(+57.02)QEESEPC(+57.02)	29.64	2	576.7	2	18.8	17826000
																37731900
26	3	3	113.31	23	13787	OQ614864	Trimeresurus gracilis	VEGF	Tgc-VGFb	R.C(+57.02)GGC(+57.02)C(+57.02)GDESLTC(+57.02)TAVGK.R	83	2.1	916.357	2	24.01	3479100	2937800		0.284035		0.0134982
										QVMPFMEVFDR.S	60.61	1.6	699.831	2	49.19	2387500
										QVMPFM(+15.99)EVFDR.S	55.49	0.9	707.827	2	44.48	2946800
																8813400
26	2	1	107.95	10	25725	gi|6706013	Gloydius blomhoffii	SVSP	Beta-fibrinogenase, partial	R.TLC(+57.02)AGILEGGK.D	72.61	2.9	559.798	2	27.51	4886400	3574150		0.345559		0.0164221
										VIGGDEC(+57.02)NINEHR.F	70.68	2.1	504.9	3	20.49	2261900
																7148300
26	4	4	107.37	8	58087	gi|538260091	Ovophis okinavensis	LAAO	L-amino acid oxidase	R.ETDYEEFLEIAR.N	76.64	0.8	757.853	2	37.92	876210	1.03503e+06		0.10007		0.00475564
										R.VGEVNKDPGLLK.Y	37.69	1.9	423.578	3	22.72	1273200
										K.VVEELKR.T	35.64	1.9	291.512	3	17.9	337520
										K.SAGQLYEESLGK.V	24.08	2.5	641.32	2	26.08	1653200
																4140130
26	2	1	96.89	7	28515	gi|1240181225	Gloydius intermedius	SVSP	Venom plasminogen activator precursor 1	R.TLC(+57.02)AGILEGGK.D	72.61	2.9	559.798	2	27.51	4886400	3201150		0.309497		0.0147083
										K.ETYPNVPR.C	48.56	1.9	488.248	2	22.77	1515900
																6402300
26	2	1	89.65	22	15508	gi|59727093	Trimeresurus gracilis	PLA2	K49 phospholipase A2-like protein [Tgc-K49]	K.TDRYSYSWENGAIVC(+57.02)GGDDPC(+57.02)RK.E	37.74	-3.6	902.722	3	33.24	4738000	2822680		0.272905		0.0129693
										K.EVC(+57.02)EC(+57.02)DK.A	29.37	2	470.181	2	15.26	907360
																5645360
26	1	1	63.59	5	26960	gi|190195325	Trimeresurus gracilis	CRISP	Cysteine-rich seceretory protein Og-CRPa [Tgc-CRa]	K.MEWYPEAAANAER.W	63.59	3	769.341	2	30.57	506880	506880		0.0490067		0.00232895
																506880
26	2	2	62.04	7	18055	gi|33341210	Viridovipera stejnegeri	Snaclec	Stejaggregin-A alpha chain	K.GESQMC(+57.02)QGLSK.W	62.04	1.9	612.771	2	20.27	2527700	1695170		0.163894		0.00778876
										K.GESQM(+15.99)C(+57.02)QGLSK.W	33.72	1.6	620.768	2	18.63	862640
																3390340
26	1	1	58.55	9	9832	gi|538260117	Ovophis okinavensis	Snaclec	C-type lectin beta subunit, partial	R.EEVDFVVK.M	58.55	2.3	482.753	2	27.87	1244700	1244700		0.120341		0.005719
																1244700
26	1	1	51.71	14	8390	gi|538260077	Ovophis okinavensis	SVSP	Serine protease, partial	K.NVPNEDEQTR.V	51.71	3.3	601.277	2	17.61	212440	212440		0.0205393		0.000976093
																212440
Fraction 27																		1.01815e+09		2.66613	2.66613	100
27	10	7	300.99	53	15689	gi|59727071	Trimeresurus gracilis	PLA2	Acidic phospholipase A2 [Tgc-E6]	K.KDVYTYSEENGDIVC(+57.02)GGDDPC(+57.02)R.K	141.23	-0.2	1275.03	2	27.42	2240200000	302146429		29.6759		0.7912
										R.C(+57.02)C(+57.02)FVHDC(+57.02)C(+57.02)YGK.A	80.38	-0.9	753.274	2	21.83	20711000
										K.TYWMFPAK.N	62.95	-0.3	1043.5	1	33	69101000
										K.AAAIC(+57.02)FR.D	55.8	2.5	404.711	2	23.63	580130000
										K.TYWM(+15.99)FPAK.N	50.15	0.1	530.252	2	30.58	54918000
										R.DNMDTYNSK.T	48.95	-0.2	544.222	2	19.05	17308000
										R.DNM(+15.99)DTYNSK.T	41.85	0.3	552.219	2	16.84	11950000
										K.NC(+57.02)QEESEPC(+57.02)	23.17	0.1	576.7	2	18.68	24686000
										K.EVC(+57.02)EC(+57.02)DK.A	20.22	-1.1	470.18	2	15.17	912490
										K.AAAIC(+57.02)FRDNM(+15.99)DTYNSK.T	19.22	-3.4	631.611	3	24.38	1547800
																3021464290
27	5	2	144	11	24807	gi|2289393722	Trimeresurus gracilis	SVSP	Plasminogen-activator subtype serine protease (PA3) [Tgc-PA3]	VVGGDEC(+57.02)NINEHR.S	87.25	-0.7	749.838	2	19.24	97050000	56806400		5.57936		0.148753
										K.NDDEKDKDIMLIR.L	80.78	-0.3	802.901	2	25.57	58097000
										K.NDDEKDKDIM(+15.99)LIR.L	65.55	0.1	540.935	3	23.69	17733000
										K.DKDIMLIR.L	49.07	-0.3	502.284	2	26.22	65151000
										K.DKDIM(+15.99)LIR.L	35.05	0.9	510.282	2	23.63	46001000
																284032000
27	6	1	137.92	14	25386/25387	gi|2289393718/2289393720	Trimeresurus gracilis	SVSP	Plasminogen-activator subtype serine protease (PA1/2) [Tgc-PAH1/2]	K.DDEKDKDIMLIR.L	68.25	0.8	497.589	3	26.36	2931700	2.1088e+07		2.0712		0.0552209
										R.GDEC(+57.02)NINEHR.S	61.14	-0.6	622.259	2	16.5	5253300
										K.KILNEDEQTR.D	53.96	0.5	415.886	3	19.05	4309500
										K.DKDIMLIR.L	49.07	-0.3	502.284	2	26.22	65151000
										K.ILNEDEQTR.D	44.22	-0.1	559.278	2	19.77	2881300
										K.DKDIM(+15.99)LIR.L	35.05	0.9	510.282	2	23.63	46001000
																126527800
27	3	1	121.88	29	9799	gi|538259861	Protobothrops flavoviridis	PLA2	Phospholipase A2, partial	R.C(+57.02)C(+57.02)FVHDC(+57.02)C(+57.02)YGK.V	80.38	-0.9	753.274	2	21.83	20711000	200985200		19.7402		0.5263
										R.AAAIC(+57.02)FR.D	55.8	2.5	404.711	2	23.63	580130000
										K.EVC(+57.02)EC(+57.02)DRAAAIC(+57.02)FR.D	40.77	-7	586.253	3	35.35	2114600
																602955600
27	3	1	121.04	12	25409	gi|2289393712	Trimeresurus gracilis	SVSP	Kallikrein-like serine protease (KN4) [Tgc-KN4]	IIGGDEC(+57.02)NTNEHR.F	76.92	-0.6	505.56	3	18.23	9777400	65399530		6.42335		0.171255
										R.AAYPELPAK.S	69.34	1.5	480.264	2	24.77	185590000
										K.FFC(+57.02)VSSK.N	28.34	0.7	437.71	2	24.48	831190
																196198590
27	4	2	117.83	39	13790	gi|37785867	Viridovipera stejnegeri	PLA2	Phospholipase A2 isozyme CTs-A3, partial	R.C(+57.02)C(+57.02)FVHDC(+57.02)C(+57.02)YGK.V	80.38	-0.9	753.274	2	21.83	20711000	1.53493e+08		15.0756		0.401936
										K.AAAIC(+57.02)FR.D	55.8	2.5	404.711	2	23.63	580130000
										K.MDIYTYSEENGDIVC(+57.02)GGDDPC(+57.02)RK.A	28.62	6.6	898.715	3	25.91	12984000
										R.KAVC(+57.02)EC(+57.02)DKAAAIC(+57.02)FR.D	28.19	-5.9	600.281	3	24.3	145630
																613970630
27	2	1	110.33	14	18492	gi|538260107	Ovophis okinavensis	Snaclec	Galactose binding lectin	K.GQAEVWIGLQDK.K	77.47	0	672.351	2	31.69	10801000	24201500		2.377		0.063374
										R.SC(+57.02)TDYLTWDK.N	65.71	0.5	644.78	2	30.42	37602000
																48403000
27	4	3	107.62	21	16223	gi|34922643	Lachesis stenophrys	Snaclec	C-type lectin LmsL; Galactose-specific lectin; Mutina	R.SC(+57.02)TDYLTWDK.N	65.71	0.5	644.78	2	30.42	37602000	23471950		2.30535		0.0614636
										K.AWEDAEMFC(+57.02)R.K	52.16	0.4	657.766	2	31.72	25915000
										K.DFSWEWTDR.S	47.48	-0.9	621.264	2	36.76	8960800
										K.AWEDAEM(+15.99)FC(+57.02)R.K	41.65	-1.4	665.762	2	28.46	21410000
																93887800
27	4	1	103.46	12	27800	gi|1041577233	Agkistrodon conanti	SVSP	Serine proteinase 19b	R.TLC(+57.02)AGILEGGK.S	63.42	0.3	559.798	2	27.45	6646600	30299125		2.97589		0.0793413
										R.DKDIMLIR.L	49.07	-0.3	502.284	2	26.22	65151000
										R.AANPELPATSR.T	46.49	-0.1	563.796	2	21.8	3397900
										R.DKDIM(+15.99)LIR.L	35.05	0.9	510.282	2	23.63	46001000
																121196500
27	4	1	102.54	12	25342	gi|2289393706	Trimeresurus gracilis	SVSP	Kallikrein-like serine protease (KN1) [Tgc-KN1]	R.AAYPELPAK.S	69.34	1.5	480.264	2	24.77	185590000	76987250		7.56146		0.201599
										R.IM(+15.99)GWGTISDTK.L	66.41	0	612.8	2	27.59	14925000
										R.IMGWGTISDTK.L	66.07	1.3	604.803	2	30.93	22448000
										K.LILPDVPR.C	15.43	0.1	461.79	2	31.04	84986000
																307949000
27	3	1	98.86	22	13650	gi|38146948	Gloydius shedaoensis	PLA2	Acidic phospholipase A2, partial	R.C(+57.02)C(+57.02)FVHDC(+57.02)C(+57.02)YGK.V	80.38	-0.9	753.274	2	21.83	20711000	18693000		1.83597		0.0489495
										K.DAAIC(+57.02)FR.D	36.96	0.8	426.706	2	33.4	10682000
										K.NC(+57.02)QEESEPC(+57.02)	23.17	0.1	576.7	2	18.68	24686000
																56079000
27	5	3	97.37	31	15665	gi|584481444	Ovophis convictus	PLA2	Phospholipase A2	R.C(+57.02)C(+57.02)FVHDC(+57.02)C(+57.02)YGK.V	80.38	-0.9	753.274	2	21.83	20711000	12290396		1.20713		0.0321836
										R.DNM(+15.99)DTYDSK.T	33.97	-0.2	552.711	2	18.15	5645900
										R.DNMDTYDSK.T	33.56	-1.5	544.713	2	20.2	10221000
										K.NC(+57.02)QEESEPC(+57.02)	23.17	0.1	576.7	2	18.68	24686000
										K.EIC(+57.02)EC(+57.02)DKNAAIC(+57.02)FR.D	17.47	-2.7	595.927	3	25.26	188080
																61451980
27	2	1	94.67	10	25725	gi|6706013	Gloydius blomhoffii	SVSP	Beta-fibrinogenase, partial	R.TLC(+57.02)AGILEGGK.D	63.42	0.3	559.798	2	27.45	6646600	5756900		0.565426		0.015075
										VIGGDEC(+57.02)NINEHR.F	62.48	-0.6	504.9	3	20.46	4867200
																11513800
27	4	4	94.64	9	58087	gi|538260091	Ovophis okinavensis	LAAO	L-amino acid oxidase	R.ETDYEEFLEIAR.N	61.54	-1.4	757.853	2	37.86	968530	1.3103e+06		0.128694		0.00343114
										K.STTDLPSR.F	40.28	-1	438.724	2	19.24	308460
										R.VGEVNKDPGLLK.Y	38.89	-0.4	634.864	2	22.77	1720500
										K.SAGQLYEESLGK.V	27.29	-0.1	641.32	2	26.05	2243700
																5241190
27	2	1	83.29	10	26483	gi|3122187	Gloydius blomhoffii	SVSP	Thrombin-like enzyme halystase	R.TLC(+57.02)AGILEGGK.D	63.42	0.3	559.798	2	27.45	6646600	3477085		0.341509		0.00910509
										IIGGDEC(+57.02)NINEHR.F	39.74	0.8	509.572	3	21.42	307570
																6954170
27	4	2	81.25	23	13787	OQ614864	Trimeresurus gracilis	VEGF	Tgc-VGFb	R.C(+57.02)GGC(+57.02)C(+57.02)GDESLTC(+57.02)TAVGK.R	60.58	-0.7	916.357	2	24.07	1128100	1.46963e+06		0.144343		0.00384838
										QVMPFMEVFDR.S	41.33	0.2	699.831	2	49.11	1093900
										QVMPFM(+15.99)EVFDR.S	37.86	-1	707.828	2	44.3	2755100
										QVM(+15.99)PFM(+15.99)EVFDR.S	36.44	-1.9	715.824	2	40.1	901430
																5878530
27	2	1	81.23	7	28515	gi|1240181225	Gloydius intermedius	SVSP	Venom plasminogen activator precursor 1	R.TLC(+57.02)AGILEGGK.D	63.42	0.3	559.798	2	27.45	6646600	3581070		0.351722		0.00937739
										K.ETYPNVPR.C	35.61	-0.7	488.248	2	22.8	515540
																7162140
27	1	1	65.64	17	8543	gi|538260111	Ovophis okinavensis	Snaclec	C-type lectin beta subunit, partial	K.EWHEQFEC(+57.02)LASR.T	65.64	0.7	531.237	3	28.58	4292900	4292900		0.421636		0.0112414
27	1	1	49.67	5	23438	gi|118430266	Deinagkistrodon acutus	SVSP	Venom thrombin-like enzyme, partial	R.TLC(+57.02)AGIVQGGK.D	49.67	1.9	552.298	2	23.6	811370	811370		0.0796904		0.00212465
27	1	1	48.75	9	9832	gi|538260117	Ovophis okinavensis	Snaclec	C-type lectin beta subunit, partial	R.EEVDFVVK.M	48.75	-0.6	482.753	2	27.61	9887600	9887600		0.971131		0.0258917
27	1	1	40.27	7	18055	gi|33341210	Viridovipera stejnegeri	Snaclec	Stejaggregin-A alpha chain	K.GESQMC(+57.02)QGLSK.W	40.27	-0.1	612.771	2	20.26	1704400	1704400		0.167401		0.00446314
Fraction 28																		1.29167e+09		1.17172	1.17097	99.9359
28	6	6	154.49	33	15689	gi|59727071	Trimeresurus gracilis	PLA2	Acidic phospholipase A2 [Tgc-E6]	K.KDVYTYSEENGDIVC(+57.02)GGDDPC(+57.02)R.K	93.34	-1.4	850.356	3	27.92	50943000	12682990		0.981905		0.0115052
										K.DVYTYSEENGDIVC(+57.02)GGDDPC(+57.02)R.K	71.01	2.2	1210.99	2	31.51	3806100
										R.DNMDTYNSK.T	45.17	-0.1	544.222	2	19.29	397770
										K.TYWMFPAK.N	42.31	0.3	522.255	2	33.16	12210000
										K.TYWM(+15.99)FPAK.N	31.92	0.6	530.252	2	30.51	8619900
										K.AAAIC(+57.02)FR.D	27.16	-2.9	404.709	2	24.8	121170
																76097940
28	5	2	137.28	11	24807	gi|2289393722	Trimeresurus gracilis	SVSP	Plasminogen-activator subtype serine protease (PA3) [Tgc-PA3]	VVGGDEC(+57.02)NINEHR.S	86.99	-0.2	749.839	2	19.43	219230000	307211600		23.784		0.278683
										K.NDDEKDKDIMLIR.L	70.54	-0.8	802.9	2	26.79	115670000
										K.NDDEKDKDIM(+15.99)LIR.L	53.44	1.4	540.936	3	23.5	14418000
										K.DKDIMLIR.L	45.05	0.5	502.284	2	26.76	706530000
										K.DKDIM(+15.99)LIR.L	37.58	0.9	510.282	2	23.56	480210000
																1536058000
28	6	1	134.51	14	25386/25387	gi|2289393718/2289393720	Trimeresurus gracilis	SVSP	Plasminogen-activator subtype serine protease (PA1/2) [Tgc-PAH1/2]	K.DDEKDKDIMLIR.L	68.18	2.6	497.59	3	26.36	10486000	2.06183e+08		15.9625		0.187037
										K.KILNEDEQTR.D	55.86	0.2	415.886	3	18.67	3819200
										R.GDEC(+57.02)NINEHR.S	51.25	-1.2	622.259	2	16.61	8564300
										K.ILNEDEQTR.D	49.23	0.9	559.278	2	19.91	27491000
										K.DKDIMLIR.L	45.05	0.5	502.284	2	26.76	706530000
										K.DKDIM(+15.99)LIR.L	37.58	0.9	510.282	2	23.56	480210000
																1237100500
28	6	5	132.13	34	16223	gi|34922643	Lachesis stenophrys	Snaclec	C-type lectin LmsL; Galactose-specific lectin; Mutina	R.YGESLEIAEYISDYHK.G	67.9	0.4	639.635	3	35.34	1692100	25822000		1.99911		0.0234241
										R.SC(+57.02)TDYLTWDK.N	62.04	-1	644.779	2	30.37	53923000
										K.DFSWEWTDR.S	48.49	-0.5	621.264	2	36.95	31834000
										K.AWEDAEMFC(+57.02)R.K	42.11	0.7	657.766	2	31.74	37839000
										K.AWEDAEM(+15.99)FC(+57.02)R.K	40.37	-0.4	665.763	2	28.38	27413000
										K.KDFSWEWTDR.S	32.56	-0.9	457.21	3	31.03	2230900
																154932000
28	4	1	108.99	12	27800	gi|1041577233	Agkistrodon conanti	SVSP	Serine proteinase 19b	R.AANPELPATSR.T	66.47	-1.1	563.795	2	21.81	9767000	301650000		23.3534		0.273638
										R.TLC(+57.02)AGILEGGK.S	55	-0.6	559.797	2	27.42	10093000
										R.DKDIMLIR.L	45.05	0.5	502.284	2	26.76	706530000
										R.DKDIM(+15.99)LIR.L	37.58	0.9	510.282	2	23.56	480210000
																1206600000
28	2	1	102.15	9	25409	gi|2289393712	Trimeresurus gracilis	SVSP	Kallikrein-like serine protease (KN4) [Tgc-KN4]	IIGGDEC(+57.02)NTNEHR.F	69.71	0.6	505.56	3	18.52	9796800	188443400		14.5891		0.170944
										R.AAYPELPAK.S	64.89	0.4	480.264	2	27.07	367090000
																376886800
28	4	1	96.4	12	25342	gi|2289393706	Trimeresurus gracilis	SVSP	Kallikrein-like serine protease (KN1) [Tgc-KN1]	R.AAYPELPAK.S	64.89	0.4	480.264	2	27.07	367090000	139886500		10.8299		0.126896
										R.IMGWGTISDTK.L	63.01	-0.2	604.803	2	30.95	52700000
										R.IM(+15.99)GWGTISDTK.L	53.54	-1.4	612.799	2	27.53	36696000
										K.LILPDVPR.C	26.57	0.8	461.79	2	30.95	103060000
																559546000
28	2	1	92.04	14	18492	gi|538260107	Ovophis okinavensis	Snaclec	Galactose binding lectin	R.SC(+57.02)TDYLTWDK.N	62.04	-1	644.779	2	30.37	53923000	29251150		2.2646		0.0265348
										K.GQAEVWIGLQDK.K	59.99	0.5	672.352	2	31.54	4579300
																58502300
28	2	1	89.81	7	28903	gi|1180525223	Agkistrodon contortrix contortrix	SVSP	Serine proteinase 12a	R.VMGWGTTTSPQETLPDVPR.C	89.81	-0.3	1036.51	2	34.48	4851300	3860850		0.298903		0.00350232
										R.VM(+15.99)GWGTTTSPQETLPDVPR.C	84.94	-1.2	1044.51	2	32.4	2870400
																7721700
28	3	1	89.07	14	25352	gi|31322297	Gloydius ussuriensis	SVSP	Thrombin-like enzyme defibrase, partial	R.TLC(+57.02)AGILEGGK.D	55	-0.6	559.797	2	27.42	10093000	6.60887e+06		0.511652		0.00599515
										VIGGDEC(+57.02)NINEHR.S	46.41	-0.4	504.9	3	20.58	7966100
										K.KNDEVLDK.D	32.57	0.5	480.754	2	16.16	1767500
																19826600
28	1	1	76.44	7	28144	gi|1041577231	Agkistrodon conanti	SVSP	Serine proteinase 1	R.IAPLSLPSSPPSVGSVC(+57.02)R.I	76.44	0	912.488	2	33.55	7921900	7921900		0.613306		0.00718626
																7921900
28	5	5	75.66	23	13787	OQ614864	Trimeresurus gracilis	VEGF	Tgc-VGFb	R.C(+57.02)GGC(+57.02)C(+57.02)GDESLTC(+57.02)TAVGK.R	52.82	-0.1	916.357	2	23.99	2695100	6151320		0.476229		0.0055801
										QVMPFMEVFDR.S	45.68	-0.7	699.83	2	49.06	9332200
										QVM(+15.99)PFM(+15.99)EVFDR.S	42.83	0.9	715.826	2	40.14	1347900
										QVMPFM(+15.99)EVFDR.S	39.79	0.1	707.828	2	44.43	8690700
										QVM(+15.99)PFMEVFDR.S	35.2	0.1	707.828	2	44.43	8690700
																30756600
28	2	1	72.96	7	28515	gi|1240181225	Gloydius intermedius	SVSP	Venom plasminogen activator precursor 1	R.TLC(+57.02)AGILEGGK.D	55	-0.6	559.797	2	27.42	10093000	5317845		0.411702		0.00482402
										K.ETYPNVPR.C	35.92	-0.9	488.248	2	22.74	542690
																10635690
28	2	2	71.28	24	9832	gi|538260117	Ovophis okinavensis	Snaclec	C-type lectin beta subunit, partial	K.VFEEEMNWEDAEK.F	50.01	-3.4	828.346	2	32.11	1052500	11047750		0.855306		0.0100218
										R.EEVDFVVK.M	42.54	0.4	482.753	2	27.53	21043000
																22095500
28	1	1	70.84	5	32712	gi|338855326	Crotalus adamanteus	SVMP III	Metalloproteinase 9, partial	K.YSEDLDYGMVDHGTK.C	70.84	0	577.251	3	26.76	3468800	3468800		0.268551		0.00314668
																3468800
28	1	1	70.3	17	8543	gi|538260111	Ovophis okinavensis	Snaclec	C-type lectin beta subunit, partial	K.EWHEQFEC(+57.02)LASR.T	70.3	-0.1	531.237	3	28.71	9001500	9001500		0.696887		0.0081656
																9001500
28	2	1	55.69	5	26960	gi|190195325	Trimeresurus gracilis	CRISP	Cysteine-rich seceretory protein Og-CRPa [Tgc-CRa]	K.MEWYPEAAANAER.W	55.69	-0.3	769.341	2	30.39	3075000	1754605		0.13584		0.00159167
										SVDFDSESPR.K	23.51	0.1	569.754	2	23.53	434210
																3509210
28	2	2	53.43	7	18055	gi|33341210	Viridovipera stejnegeri	Snaclec	Stejaggregin-A alpha chain	K.GESQMC(+57.02)QGLSK.W	53.43	-0.5	612.771	2	20.41	33002000	22758500		1.76194		0.0206451
										K.GESQM(+15.99)C(+57.02)QGLSK.W	39.17	-0.3	620.768	2	17.04	12515000
																45517000
28	1	1	50.25	7	17697	gi|538260109	Ovophis okinavensis	Snaclec	C-type lectin alpha subunit	K.GGHLVSIESAK.E	50.25	0.4	366.537	3	21.1	1071200	1071200		0.0829313		0.000971726
																1071200
28	1	1	34.8	50	2944	gi|1714612439	Lachesis muta rhombeata	SVSP	Thrombin-like enzyme LmrSP-3	IVGGDEC(+57.02)NINEHR.F	34.8	-0.7	756.846	2	20.58	749380	749380		0.0580163		0.000679791
[truncated: 835 more rows]
