# Supplementary material for: Venom Proteomics of Trimeresurus gracilis, a Taiwan-Endemic Pitviper, and Comparison of Its Venom Proteome and VEGF and CRISP Sequences with Those of the Most Related Species
Source: Toxins (Basel). 2023 Jun 22;15(7):408. doi: 10.3390/toxins15070408 (PMC10467061; doi:10.3390/toxins15070408)
Supplement: Supplementary file 1 [file toxins-15-00408-s001.zip › Supplementary_Table_S2_20230616.xlsx]

## Sheet: Table S2
Table S2. Relative abundance of different toxin families identified in Trimeresurus gracilis (Tgc) venom.
Protein Family	Protein Name	Fraction	Database Accession	Species	Relative Abundance (%)
Snake venom metalloproteinase (SVMP)					40.2689
SVMP I					30.4981
	Metalloprotease PI [Tgc-MP]*	11–13, 31, 34–39	gi|335892630	Trimeresurus gracilis	24.5057
	P-II_metalloprotease**	34	gi|547223068	Ovophis okinavensis	5.78907
	P-II metalloprotease, partial**	34	gi|547223015	Protobothrops flavoviridis	0.202523
	Type I metalloproteinase	22	gi|82466487	Bothrops asper	0.00074555
SVMP II					2.11269
	Metalloprotease precursor H4 partial	12	gi|7340946	Deinagkistrodon acutus	0.905253
	Snake venom metalloprotease precursor	13, 36, 38, 39	gi|2035122236	Bothrops jararaca	0.612819
	Tgc-PIIc	10, 36–39	OK482650	Trimeresurus gracilis	0.356761
	Metalloproteinase type II 6c	36	gi|1041579264	Sistrurus miliarius barbouri	0.0975742
	P-II_metalloprotease, partial	36	gi|547223197	Ovophis okinavensis	0.0619013
	P-II metalloprotease, partial	36	gi|538260131	Ovophis okinavensis	0.0459056
	Snake venom metalloproteinase HR2a, HR2b; Trimerelysin II	13, 20, 21	gi|50403719	Protobothrops flavoviridis	0.0290891
	BATXSVMPII4	39	gi|1127252587	Bothrops atrox	0.00165991
	Snake venom metalloproteinase (type II) 6	15	gi|387014218	Crotalus adamanteus	0.00103693
	Metalloprotease	17	gi|27465044	Gloydius halys	0.00068475
SVMP III					7.65814
	Metalloprotease PIII [Tgc-PIII]	8, 9, 13, 14, 20, 21,23, 24, 30–32, 38	gi|335892636	Trimeresurus gracilis	1.12279
	Metalloproteinase-disintegrin-like atrolysin-A, partial	19, 30–33, 36–39	gi|1663479917	Protobothrops mucrosquamatus	1.01561
	Metalloproteinase type III 12b	13, 39	gi|1041577317	Agkistrodon conanti	0.825926
	P-III_metalloprotease	13, 39	gi|547223066	Ovophis okinavensis	0.816753
	Metalloprotease P-III 3, partial	39	gi|675402421	Protobothrops flavoviridis	0.761191
	Metalloproteinase (type III) 6a	39	gi|1180525232	Agkistrodon contortrix contortrix	0.675937
	Metalloproteinase, partial	36	gi|1773624963	Dispholidus typus	0.378757
	Metalloproteinase, partial	30, 37	gi|297593822	Echis carinatus sochureki	0.348086
	Metalloproteinase type III 5a	39	gi|1041579244	Sistrurus miliarius barbouri	0.330045
	MDC-6d	33, 34	gi|1829138061	Crotalus atrox	0.272046
	Snake venom metalloprotease precursor	36–38	gi|2035122167	Bothrops jararaca	0.240544
	Snake venom metalloprotease precursor	39	gi|2035122126	Bothrops jararaca	0.193361
	Metalloproteinase type III 9b	36, 37	gi|1041579226	Sistrurus miliarius barbouri	0.130959
	Metalloproteinase (type III) 1a	13, 29	gi|818935191	Crotalus adamanteus	0.12253
	Snake venom metalloproteinase graminelysin	36, 37	gi|172044536	Trimeresurus gramineus	0.121706
	BATXSVMPIII16	30	gi|1127252547	Bothrops atrox	0.107257
	MDC-6c	35	gi|1829138059	Crotalus atrox	0.0746046
	Metalloproteinase (type III) 4	36–38	gi|1180525237	Agkistrodon contortrix contortrix	0.0575415
	Cadam10_SVMPIII-1	36	gi|1178170220	Crotalus adamanteus	0.0294506
	Metalloprotease precursor	36–38	gi|754296769	Gloydius intermedius	0.0131884
	BATXSVMPIII14	31	gi|1127252551	Bothrops atrox	0.00625492
	Metalloproteinase type III 9b	38	gi|1041577291	Agkistrodon conanti	0.00502397
	BATXSVMPIII1	37, 38	gi|1127252577	Bothrops atrox	0.00320705
	Metalloproteinase 9, partial	28	gi|338855326	Crotalus adamanteus	0.00314668
	P-III metalloprotease, partial	35	gi|538259825	Protobothrops flavoviridis	0.00213669
	Zinc metalloproteinase-disintegrin-like VMP-III	19	gi|1002606715	Protobothrops mucrosquamatus	7.91504e-05
Snake venom serine protease (SVSP)					15.2699
	Kallikrein-like serine protease (KN1) [Tgc-KN1]	17–29, 31–39	gi|2289393706	Trimeresurus gracilis	2.85321
	Kallikrein-like serine protease (KN4) [Tgc-KN4]	20–24, 26–31, 34, 36	gi|2289393712	Trimeresurus gracilis	2.55999
	Serine proteinase 12a	15–25, 28, 29	gi|1180525223	Agkistrodon contortrix contortrix	1.51068
	Plasminogen-activator subtype serine protease (PA3) [Tgc-PA3]	20, 23–29, 31, 34, 36	gi|2289393722	Trimeresurus gracilis	0.96256
	Serine proteinase 19b	21–31	gi|1041577233	Agkistrodon conanti	0.775173
	Thrombin-like enzyme LmrSP-3	15, 17, 28	gi|1714612439	Lachesis muta rhombeata	0.750091
	Plasminogen-activator subtype serine protease (PA1/2) [Tgc-PAH1/2]	16–31, 34, 36	gi|2289393718/2289393720	Trimeresurus gracilis	0.573184
	Ancrod=thrombin-like alpha-fibrinogenase	17	gi|247212	Akistrodon rhodostoma	0.558905
	Serine proteinase 1	18–25, 28	gi|1041577231	Agkistrodon conanti	0.464127
	Thrombin-like enzyme collinein-4	17, 18	gi|1109550140	Crotalus durissus collilineatus	0.404282
	Serine proteinase 8b	18	gi|1041578893	Sistrurus tergeminus	0.390296
	Venom thrombin-like enzyme, partial	16, 17, 21, 24, 25, 27	gi|118430266	Deinagkistrodon acutus	0.361794
	Thrombin-like enzyme bhalternin; Fibrinogen-clotting enzyme	18	gi|298351882	Bothrops alternatus	0.319738
	Thrombin-like enzyme	21–23, 25	gi|38146946	Gloydius shedaoensis	0.26548
	Snake venom serine protease serpentokallikrein-2 isoform X1	21, 22, 24	gi|1002585685	Protobothrops mucrosquamatus	0.262137
	Snake venom serine protease pallase	18, 19, 24	gi|158514815	Gloydius halys	0.260894
	Serine proteinase 8c	21–23	gi|1041578891	Sistrurus tergeminus	0.216935
	Ancrod-like protein	16, 18, 20	gi|1334616	Calloselasma rhodostoma	0.210109
	Serine endopeptidase	17–19	gi|1333445426	Crotalus tigris	0.192343
	Serine proteinase 2	18, 20	gi|1041577225	Agkistrodon conanti	0.182344
	Thrombin-like enzyme halystase	21, 25, 27	gi|3122187	Gloydius blomhoffii	0.170899
	Agkihpin	18	gi|484358552	Gloydius halys	0.159957
	Snake venom serine protease precursor	17–19	gi|2035122138	Bothrops jararaca	0.152351
	Chain A Snake-venom Thrombin-like Enzyme	17, 19, 20, 22–24	gi|383280398	Gloydius halys	0.145478
	Kallikrein-like serine protease (KN6) [Tgc-KN6]	32, 35, 39	gi|2289393716	Trimeresurus gracilis	0.099434
	Serine proteinase isoform 7	19, 20, 24	gi|109254950	Sistrurus catenatus edwardsi	0.0690718
	Beta-fibrinogenase mucrofibrase-5; Precursor	23	gi|13959635	Protobothrops mucrosquamatus	0.0659874
	Venom plasminogen activator-like	18	gi|1974299284	Crotalus tigris	0.0523373
	Thrombin-like enzyme bilineobin	21	gi|1974299297	Crotalus tigris	0.0488994
	Beta-fibrinogenase, partial	16, 26, 27	gi|6706013	Gloydius blomhoffii	0.0478862
	Venom plasminogen activator precursor 1	26–28	gi|1240181225	Gloydius intermedius	0.0289097
	Snake venom serine protease-like	18, 23, 25, 29	gi|1974298665	Crotalus tigris	0.0220526
	Serine endopeptidase	18, 19	gi|1333445332	Crotalus lepidus	0.0216213
	Plasminogen-activator subtype serine protease (PA4) [Tgc-PA4]	34	gi|2289393724	Trimeresurus gracilis	0.0209179
	Thrombin-like enzyme defibrase, partial	28, 29	gi|31322297	Gloydius ussuriensis	0.0125469
	Serine proteinase 13a	34	gi|1041577269	Agkistrodon conanti	0.0114128
	Serine endopeptidase	24	gi|1333445318	Crotalus lepidus	0.00904258
	Chain A Venom serine proteinase	22, 23	gi|49258366	Deinagkistrodon acutus	0.00869968
	Serine proteinase 3	21,22,24	gi|1041578907	Sistrurus tergeminus	0.00746418
	Platelet-aggregating enzyme|serine proteinase	23, 24	gi|999161	Bothrops jararaca	0.00684704
	Snake venom serine protease nikobin; Precursor	24	gi|387935408	Vipera berus nikolskii	0.00586731
	Serine endopeptidase	22	gi|1333445302	Crotalus cerastes	0.00459978
	Serine protease, partial	18, 24	gi|297593756	Echis coloratus	0.00424804
	Serine proteinase 13b	20	gi|1041578935	Sistrurus tergeminus	0.00396333
	Snake venom serine protease ussurin	19	gi|158563937	Gloydius ussuriensis	0.00383956
	Serine endopeptidase	19	gi|1333445434	Crotalus tigris	0.00320336
	Snake venom serine protease-like	18	gi|1841905206	Pantherophis guttatus	0.00269435
	Beta-fibrinogenase stejnefibrase-2 Precursor	20	gi|82242792	Viridovipera stejnegeri	0.00204266
	Flavoxobin	22	gi|360797	Protobothrops flavoviridis	0.00160113
	Serine protease, partial	26	gi|538260077	Ovophis okinavensis	0.000976093
	Kallikrein 1	18	gi|2202545480	Bitis atropos	0.000526787
	Serine protease, partial	17	gi|538260063	Ovophis okinavensis	0.000166779
	Serine endopeptidase	24	gi|1333445288	Crotalus atrox	6.53736e-05
	Alpha-fibrinogenase A2	20	gi|82116517	Crotalus atrox	3.41167e-05
Phospholipase A2 (PLA2)					6.64719
	Acidic phospholipase A2 [Tgc-E6]	13, 19–29	gi|59727071	Trimeresurus gracilis	2.80326
	Phospholipase A2 isozyme CTs-A3, partial	25–27	gi|37785867	Viridovipera stejnegeri	1.5633
	Phospholipase A2, partial	26, 27	gi|538259861	Protobothrops flavoviridis	1.42997
	Acidic phospholipase A2	22–26	gi|129420	Gloydius blomhoffii	0.22363
	Phospholipase A2 type IIE	25	gi|384110782	Dispholidus typus	0.130048
	Phospholipase A2 precursor	25	gi|743759444	Protobothrops tokarensis	0.128266
	Phospholipase A2	25	gi|584481356	Ovophis makazayazaya	0.108598
	Phospholipase A2	24–27	gi|584481444	Ovophis convictus	0.102262
	Acidic phospholipase A2, partial	27	gi|38146948	Gloydius shedaoensis	0.0489495
	Phospholipase A2	26	gi|584481340	Trimeresurus sabahi	0.0333852
	Phospholipase A2 monomers	24	gi|300394	Agkistrodon piscivorus	0.0321288
	Acidic phospholipase A2 CTs-A3	24	gi|82201334	Viridovipera stejnegeri	0.0266425
	K49 phospholipase A2-like protein [Tgc-K49]	26	gi|59727093	Trimeresurus gracilis	0.0129693
	Phospholipase A2	20, 21	gi|104408	Gloydius halys	0.00378352
L-amino acid oxidase (LAAO)					5.02789
	L-amino acid oxidase	6, 19, 20, 22, 23, 25–27, 29, 30, 32, 34, 37–39	gi|538260091	Ovophis okinavensis	2.62059
	Chain A Amine oxidase	12, 13, 35	gi|1186227927	Bothrops atrox	0.8427
	L-amino-acid oxidase	29, 31, 36, 39	gi|347602330	Vipera ammodytes ammodytes	0.797776
	Chain A Ahplaao	21, 29	gi|48425312	Gloydius halys	0.51
	BATXLAAO1	29	gi|1127252627	Bothrops atrox	0.120453
	Chain A L-amino acid oxidase	33	gi|50513731	Gloydius halys	0.0803903
	L-amino acid oxidase	29, 31	gi|698375582	Pantherophis guttatus	0.0408897
	L-amino acid oxidase B variant 2	10	gi|727360693	Echis coloratus	0.0170431
	Chain D L-amino acid oxidase	24	gi|308387835	Vipera ammodytes ammodytes	0.000147752
Cysteine-rich secretory protein (CRISP)					4.62948
	Cysteine-rich seceretory protein Dr-CRPK	14–16, 18–20	gi|190195321	Daboia russelii	1.13425
	Cysteine-rich seceretory protein Og-CRPa [Tgc-CRa]	14–26, 28, 29	gi|190195325	Trimeresurus gracilis	0.922598
	Cysteine-rich secretory protein, partial	15, 16, 19	gi|2205501413	Malpolon monspessulanus	0.735871
	Cysteine-rich seceretory protein Bs-CRP	16	gi|190195305	Bothriechis schlegelii	0.691223
	Serotriflin	14	gi|1002598708	Protobothrops mucrosquamatus	0.459559
	Cysteine-rich seceretory protein Og-CRPb, partial [Tgc-CRb]	14–25	gi|190195327	Trimeresurus gracilis	0.292891
	Cysteine-rich secretory protein TRI1	16	gi|123898155	Trimorphodon biscutatus	0.26263
	CRiSP-Sut-27	14	gi|476539526	Suta fasciata	0.123301
	Chain A Cysteine-rich venom protein triflin	17, 20	gi|1534918641	Protobothrops flavoviridis	0.00715397
Disintegrin (DIS)					3.15361
	Metalloprotease PIIb [gracilisin]***	12, 13	gi|335892632	Trimeresurus gracilis	3.14675
	Mojastin, partial	37, 38	gi|110610045	Crotalus scutulatus scutulatus	0.00685391
Vascular endothelial growth factor (VEGF)					2.92593
	Tgc-VGFb	6, 10, 13–18, 20–22, 24–26, 28	OQ614864	Trimeresurus gracilis	1.54663
	Tgc-VGFc	15	OQ614865	Trimeresurus gracilis	1.16222
	Cadam10_VEGF-1	15	gi|1178170176	Crotalus adamanteus	0.197778
	Snake venom vascular endothelial growth factor toxin cratrin	15	gi|1974240065	Crotalus tigris	0.0178358
	Vascular endothelial growth factor-like protein	15	gi|538260101	Ovophis okinavensis	0.00145654
C-type lectin-like protein (Snaclec)					1.85504
	C-type lectin LmsL; Galactose-specific lectin; Mutina	19–29, 31, 36	gi|34922643	Lachesis stenophrys	0.51426
	Galactose binding lectin	19–30	gi|538260107	Ovophis okinavensis	0.508706
	Chain B Galactose-specific lectin	20–25	gi|33357350	Crotalus atrox	0.223143
	C-type lectin beta subunit, partial	25–31, 35–39	gi|538260117	Ovophis okinavensis	0.16425
	Galactose binding lectin, partial	23	gi|538259813	Protobothrops flavoviridis	0.155703
	Stejaggregin-A alpha chain	17–29, 31, 37	gi|33341210	Viridovipera stejnegeri	0.123009
	C-type lectin beta subunit, partial	25, 27, 28, 31, 34–37	gi|538260111	Ovophis okinavensis	0.0840747
	C-type lectin alpha subunit	23–25, 28, 30, 31, 34, 36, 38, 39	gi|538260109	Ovophis okinavensis	0.0435193
	C-type lectin 12a	25	gi|1180525731	Agkistrodon contortrix contortrix	0.0187835
	C-type lectin 4	31	gi|1041577489	Agkistrodon conanti	0.0107874
	C-type lectin mannose-binding isoform-like, partial	23	gi|1663479989	Protobothrops mucrosquamatus	0.00427273
	BATXSnaclec25	31	gi|1127252697	Bothrops atrox	0.00346239
	C-type lectin beta subunit, partial	23, 24	gi|538260119	Ovophis okinavensis	0.00106671
Nerve growth factor (NGF)					0.0741011
	Nerve growth factor	13–25	gi|538259841	Protobothrops flavoviridis	0.0598279
	Nerve growth factor beta polypeptide partial	10	gi|186659795	Bothrops asper	0.0078606
	Venom nerve growth factor	14	gi|335892644	Walterinnesia aegyptia	0.00534725
	Putative neurotrophic growth factor precursor	12	gi|15407254	Bothrops jararacussu	0.00106541
Phospholipase B (PLB)					0.0609232
	Phospholipase b	30–32	gi|538260121	Ovophis okinavensis	0.0609232
Hyaluronidase (HYA)					0.0107288
	Hyaluronidase	30, 31	gi|547223089	Ovophis okinavensis	0.0107288
5’-nucleotidase (5'NT)					0.00915897
	5' nucleotidase, partial	31	gi|538259847	Protobothrops flavoviridis	0.0020151
		29	gi|2035122087	Bothrops jararaca	0.00714388
Cystatin (CYS)					0.00409596
	Cystatin-1	14–20, 24	gi|1002567967	Protobothrops mucrosquamatus	0.00409596
* Updated toxin names are indicated in square brackets.
** The sequence matches Tgc-MP [14] and okinalysin [16].
*** The sequence matches gracilisin [14].
