# Supplementary material for: Venom Proteomics of Trimeresurus gracilis, a Taiwan-Endemic Pitviper, and Comparison of Its Venom Proteome and VEGF and CRISP Sequences with Those of the Most Related Species
Source: Toxins (Basel). 2023 Jun 22;15(7):408. doi: 10.3390/toxins15070408 (PMC10467061; doi:10.3390/toxins15070408)
Supplement: Supplementary file 1 [file toxins-15-00408-s001.zip › Supplementary_Table_S4_20230616.xlsx]

## Sheet: Sheet 1
Table S4. Comparison of sample size, age and gender, and venom proteomic analysis methods used to study nine pitviper species, based on published data: Ovophis okinavensis and O. tonkinensis [33], Gloydius brevicaudus [34], Protobothrops mucrosquamatus and Viridovipera stejnegeri [35], Crotalus atrox [36], C. lannomi [37], T. albolabris and T. purpureomaculatus [38].
	Trimeresurus gracilis	Ovophis okinavensis	Ovophis tonkinensis	Gloydius brevicaudus	Protobothrops mucrosquamatus	Viridovipera stejnegeri	Crotalus atrox	Crotalus lannomi	Trimeresurus albolabris	Trimeresurus purpureomaculatus
Sample size of snakes	4	N/A	N/A	134	N/A	N/A	N/A	6	11	1
Age	Adult	N/A	N/A	Adult	Adult	Adult	N/A	Adult	Adult	Adult
Gender	3 females and 1 male	N/A	N/A	84 females and 50 males	N/A	N/A	N/A	4 females and 2 males	5 females and 6 males	1 female
Type of trypsin digestion	HPLC fractions; in-solution	Crude venom; in-solution	Crude venom; in-solution	HPLC fractions; in-gel	HPLC fractions; in-gel	HPLC fractions; in-gel	HPLC fractions; in-gel	HPLC fractions; in-gel	Crude venom; in-gel	Crude venom; in-gel
Mass spectrometry	Nano-ESI-LCMS/MS	Nano-ESI-LCMS/MS	Nano-ESI-LCMS/MS	MALDI-TOF-MS/MS or CID-MS/MS	Nano-ESI-LCMS/MS	Nano-ESI-LCMS/MS	MALDI-TOF-MS, CID-MS/MS	Nano-ESI-LCMS/MS	Nano-ESI-LCMS/MS, HCD MS/MS	Nano-ESI-LCMS/MS, HCD MS/MS
Database	NCBI	NCBI	NCBI	Private database deposited in NCBI	Private database deposited in the SwissProt/TrEMBL database	Private database deposited in the SwissProt/TrEMBL database	Private database deposited in the SwissProt/TrEMBL database	UniProt/SwissProt database	Swiss-Prot database	Swiss-Prot database
Program	Peaks studio	Agilent Spectrum Mill MS Proteomics Workbench	Agilent Spectrum Mill MS Proteomics Workbench	Mascot	Mascot	Mascot	Mascot	Peaks studio X	Mascot	Mascot
Filters for peptide selection	1% FDR, unique peptides≧1	Protein score >10, peptide score >10, and scored peak intensity (SPI) >70%.	Protein score >10, peptide score >10, and scored peak intensity (SPI) >70%.	N/A	N/A	N/A	N/A	FDR<1%, 10lgP protein score≧30, unique peptides≧1.	FDR 1%; score sequence HT > 0; unique peptide ≥2.	FDR 1%; score sequence HT > 0; unique peptide ≥2.
Mean spectral intensity	Peptide area	Peptide area	Peptide area	emPAI	emPAI	emPAI	emPAI	Peptide area	emPAI	emPAI
Relative abundance calculation	MSI * HPLC peak area	MSI * gel band intensity of SDS PAGE	MSI * gel band intensity of SDS PAGE	N/A	Protein molecules/100 molecules of total venom proteins	Protein molecules/100 molecules of total venom proteins	Protein molecules/100 molecules of total venom proteins	Gel band intensity of SDS PAGE * HPLC peak area	No. of proteins/total proteins detected by LC-MSMS*100	No. of proteins/total proteins detected by LC-MSMS*100
